# Supplementary material for: Metabolome and Transcriptome Association Analysis Reveals Dynamic Regulation of Purine Metabolism and Flavonoid Synthesis in Transdifferentiation during Somatic Embryogenesis in Cotton
Source: Int J Mol Sci. 2019 Apr 26;20(9):2070. doi: 10.3390/ijms20092070 (PMC6539419; doi:10.3390/ijms20092070)
Supplement: Supplementary file 1 [file ijms-20-02070-s001.zip]

Archive with 5 entries (5 files):
- Supplementary Table 1-Mar 13, 2019.xlsx
- Supplementary Table 2-Mar 13, 2019.xlsx
- Supplementary Table 3-Mar 13, 2019.xlsx
- Supplementary Table 4-Mar 13, 2019.xlsx
- Supplementary Table 5-Mar 13, 2019.xlsx
