# Supplementary material for: Metabolome and Transcriptome Association Analysis Reveals Dynamic Regulation of Purine Metabolism and Flavonoid Synthesis in Transdifferentiation during Somatic Embryogenesis in Cotton
Source: Int J Mol Sci. 2019 Apr 26;20(9):2070. doi: 10.3390/ijms20092070 (PMC6539419; doi:10.3390/ijms20092070)
Supplement: Supplementary file 1 [file ijms-20-02070-s001.zip › Supplementary Table 1-Mar 13, 2019.xlsx]

## Sheet: Sheet1
Supplementary Table 1: Total identified metabolites in NEC, PEC and GE.
Index	Q1 (Da)	Q3 (Da)	Rt (min)	Molecular Weight (Da)	Ionization model	KEGG ID	Compounds	Class	mix01	mix02	mix03	GE_1	GE_2	GE_3	NEC_1	NEC_2	NEC_3	PEC_1	PEC_2	PEC_3
pma0104	369.1	207.5	3.72	368.1	[M+H]+	-	N-sinapoyl hydroxycoumarin	Coumarins	1040000	916000	879000	167000	235000	306000	1590000	1900000	1130000	1040000	610000	868000
pma0110	399	207.5	3.04	398	[M+H]+	-	O-Sinapoyl quinic acid	Quinate and its derivatives	189000	285000	236000	9	198000	147000	9	202000	159000	353000	252000	442000
pma0134	121	77.1	1.14	120	[M+H]+	-	D(-)-Threose	Carbohydrates	82700	122000	86800	91900	135000	97400	62300	123000	148000	115000	133000	134000
pma0149	341.1	179.4	2.47	340.1	[M+H]+	C02887	Sinapoyl malate	Organic acids	1930000	1900000	1780000	80500	167000	9	4810000	9030000	8320000	1770000	1200000	1010000
pma0249	479.1	302.8	3.54	478.1	[M+H]+	-	Selgin 5-O-hexoside	Flavone	549000	482000	523000	879000	954000	790000	9	9	9	434000	518000	390000
pma0461	277.2	157.4	8.47	276.2	[M+H]+	-	"14,15-Dehydrocrepenynic acid"	Lipids_Fatty acids	1320000	1440000	1380000	514000	778000	1090000	2470000	1180000	1170000	1560000	1840000	1490000
pma0633	349.3	147.1	2.59	348.3	[M+H]+	-	N-p-coumaroylspermine	Phenolamides	131000	147000	112000	172000	9	287000	39900	9	33100	294000	49700	310000
pma0675	153	135.3	3.14	152	[M+H]+	-	o-Anisic acid	Organic acids	1690000	1830000	1670000	7850000	820000	4890000	9	9	9	425000	383000	1080000
pma0702	558.3	264.8	3.59	557.3	[M+H]+	-	"N', N''-disinapoylspermidine"	Phenolamides	1160000	1360000	1440000	140000	124000	9	10500000	4870000	2300000	9	132000	9
pma0791	521	317.6	4.46	520	[M+H]+	-	Naringenin O-malonylhexoside	Flavanone	611000	706000	663000	838000	1140000	846000	163000	269000	246000	780000	969000	1000000
pma0795	551	347.4	4.52	550	[M+H]+	-	Tricetin O-malonylhexoside	Flavone	121000	126000	121000	206000	156000	431000	9	9	9	9	9	145000
pma0948	138.1	77.2	1.18	137.1	[M+H]+	-	Hydroxyphenethylamine	Others	3680000	4300000	4040000	4410000	4120000	4800000	4810000	2900000	2780000	4570000	4410000	4170000
pma1116	301.1	259.1	3.98	300.1	[M+H]+	C10098	Kaempferide	Flavonol	105000	112000	93000	239000	227000	128000	11300	32000	30100	68200	49400	79700
pma1303	492.3	337.7	8.51	491.3	[M+H]+	-	LysoPC 16:2	Lipids_Glycerophospholipids	102000	108000	119000	126000	192000	194000	9	9	9	105000	227000	160000
pma1751	286	124.3	2.03	285	[M+H]+	-	Nicotinic acid-hexoside	Nicotinic acid derivatives	576000	721000	734000	349000	271000	480000	481000	942000	652000	656000	1370000	1360000
pma1840	250	191.3	2.87	250	Protonated	-	Coumaroyl choline	Cholines	337000	404000	464000	97300	156000	172000	2100000	1960000	1400000	237000	216000	276000
pma2088	627.1	465.2	4.77	626.1	[M+H]+	-	"Quercetin-3,4'-O-di-beta-glucopyranoside"	Flavonol	59500	65500	87100	9	9	9	68200	59100	49600	9	9	9
pma2172	268	131.3	5.91	267	[M+H]+	-	Cinnamoyl tyramine	Tryptamine derivatives	13000	12700	15300	13000	9	12400	16600	9	5630	18400	19900	17800
pma2400	167.1	121.2	2.69	166.1	[M+H]+	-	Dihydrojasmone	Others	92800	91200	76100	94100	9	166000	9	9	9	124000	88500	109000
pma2987	142.1	82.9	0.58	141.1	[M+H]+	C00860	Histidinol	Others	75000000	76800000	81900000	68700000	57000000	43400000	95000000	98200000	9	86600000	72200000	68600000
pma3101	256.2	124	0.8	255.2	[M+H]+	C05841	Nicotinate ribonucleoside	Nicotinic acid derivatives	5640000	6070000	6440000	4180000	3960000	5480000	5760000	6500000	4980000	5950000	5540000	5030000
pma3499	375	357.7	6.72	374	[M+H]+	-	Digitoxigenine	Others	60900	98500	112000	60000	47600	441000	9	9	9	104000	9	88200
pma3606	295.2	179.5	9.18	294.2	[M+H]+	-	"9-Hydroxy-(10E,12Z,15Z)-octadecatrienoic acid"	Lipids_Fatty acids	1760000	1910000	1750000	1820000	1120000	2220000	2090000	537000	466000	2550000	2760000	2410000
pma3649	132.1	86.2	0.99	131.1	[M+H]+	C00430	5-Aminolevulinate	Organic acids	4090000	6140000	6350000	16700000	15900000	16800000	519000	1400000	753000	7510000	12200000	7410000
pma6262	349.2	147	2.46	348.2	[M+H]+	-	N'-p-coumaroylspermine	Phenolamides	165000	161000	175000	208000	9	275000	9	9	9	232000	61000	344000
pma6281	145.1	74	0.73	146.1	[M-H]-	-	Methylglutaric acid	Organic acids	8350	7520	9240	12500	13100	11700	3740	3210	6090	7290	8390	6980
pma6298	96	80.2	1.07	95	[M+H]+	-	3-Hydroxypyridine	Others	358000	531000	584000	9	9	9	162000	153000	287000	359000	407000	423000
pma6373	671.1	356	3.81	670.1	[M+H]+	-	"3',4',5'-Dihydrotricetin O-hexosyl-O-hexoside"	Flavone	203000	179000	157000	367000	546000	410000	9	9	12700	79200	182000	125000
pma6561	341	179.2	3.01	342	[M-H]-	-	Caffeic acid O-glucoside	Hydroxycinnamoyl derivatives	332000	318000	269000	749000	538000	462000	254000	111000	97000	139000	216000	112000
pma6599	207.1	147.4	3.21	206.1	[M+H]+	-	6-Hydroxymethylherniarin	Hydroxycinnamoyl derivatives	74800	106000	74700	62600	55300	105000	185000	113000	44900	107000	78100	91300
pma6625	405.1	242.2	4.48	406.1	[M-H]-	-	"E-3,4,5'-Trihydroxy-3'-glucopyranosylstilbene"	Others	9910000	9500000	9600000	12600000	55200000	3050000	128000	375000	148000	9	18000000	9
pma6639	479.2	318	4.11	478.2	[M+H]+	-	Isorhamnetin O-hexoside	Flavonol	342000	526000	572000	455000	844000	453000	392000	349000	350000	227000	450000	470000
pmb0034	277.1	259.7	1.29	276.1	[M+H]+	C01425	Glu-Glu	Amino acid derivatives	161000	229000	275000	214000	224000	9	9	9	9	274000	346000	330000
pmb0037	166.1	121.4	1.45	165.1	[M+H]+	C06199	Hordenine	Alkaloids	255000	214000	260000	334000	318000	414000	113000	9	9	255000	281000	343000
pmb0069	122	105.3	2.31	121	[M+H]+	C09815	Benzamide	Others	5460000	6620000	6040000	9	9	9	8280000	8130000	12700000	9220000	6040000	10900000
pmb0108	375.2	137.6	3.43	374.2	[M+H]+	-	Feruloyl syringic acid	Hydroxycinnamoyl derivatives	59900	57700	41800	33500	26700	9	148000	197000	70000	9	9	39100
pmb0128	213.3	97.3	4.63	212.3	[M+H]+	-	delta-Tridecalactone	Lipids_Fatty acids	150000	149000	143000	198000	148000	454000	9	9	9	110000	9	115000
pmb0142	165.1	95.5	5.99	164.1	[M+H]+	C10945	Caffeic aldehyde	Hydroxycinnamoyl derivatives	70400	101000	99100	54100	55500	233000	9	9	9	120000	119000	131000
pmb0159	696.4	696.2	7.53	695.4	[M+H]+	-	DGMG (18:2) isomer2	Lipids_Glycerolipids	13200	15500	13400	19900	13500	30000	3370	8880	3580	17600	21800	24200
pmb0160	353.3	261.8	7.53	352.3	[M+H]+	-	MAG (18:3) isomer5	Lipids_Glycerolipids	183000	221000	215000	350000	199000	424000	31700	98700	49000	243000	334000	291000
pmb0161	696.4	337.8	8.05	695.4	[M+H]+	-	DGMG (18:2) isomer1	Lipids_Glycerolipids	391000	509000	480000	802000	486000	1010000	14600	50300	34800	613000	908000	636000
pmb0163	696.4	696.3	8.24	695.4	[M+H]+	-	DGMG (18:2) isomer3	Lipids_Glycerolipids	265000	342000	358000	606000	517000	702000	9	9	9	312000	549000	350000
pmb0164	355.1	263.8	8.38	354.1	[M+H]+	-	MAG (18:2) isomer1	Lipids_Glycerolipids	92600	112000	99100	241000	154000	350000	48900	32200	22200	115000	161000	122000
pmb0197	298.1	166.5	1.14	297.1	[M+H]+	-	N2-methylguanosine	Nucleotide and its derivates	461000	696000	649000	717000	457000	1270000	232000	129000	99900	557000	1340000	771000
pmb0242	310	251.6	2.96	310	Protonated	C00933	Sinapoylcholine	Cholines	92900	98000	102000	9	103000	52100	237000	179000	161000	9	9	9
pmb0277	331.1	315.8	5.69	330.1	[M+H]+	-	Tricin	Flavone	993000	994000	1000000	845000	2790000	583000	400000	527000	913000	401000	1300000	568000
pmb0292	387.1	331.8	7.59	386.1	[M+H]+	C00187	Cholesterol	Others	3730000	4130000	4030000	909000	2140000	1140000	2290000	2070000	1590000	2500000	19800000	1690000
pmb0296	357.2	339.9	8.8	356.2	[M+H]+	-	MAG (18:1) isomer2	Lipids_Glycerolipids	782000	780000	714000	1030000	650000	981000	9	9	61900	859000	1920000	1030000
pmb0312	176.1	133.4	3.63	175.1	[M+H]+	-	5-methoxyindole-3-carbaldehyde	Indole derivatives	453000	430000	346000	349000	496000	490000	72500	123000	118000	561000	496000	682000
pmb0374	136.1	119.3	1.89	135.1	[M+H]+	-	Aminopurine	Others	42500000	45400000	40700000	45800000	30700000	74500000	9	9	9	33800000	90800000	53200000
pmb0382	339.1	177.5	3.84	338.1	[M+H]+	-	O-Feruloyl 4-hydroxylcoumarin	Coumarins	591000	565000	567000	601000	799000	754000	111000	132000	9	531000	569000	589000
pmb0423	195.1	177.5	3.19	194.1	[M+H]+	-	Hydroxy-methoxycinnamate	Hydroxycinnamoyl derivatives	293000	379000	372000	781000	678000	618000	9	9	9	332000	350000	233000
pmb0449	162.1	98.3	0.8	161.1	[M+H]+	C00956	2-Aminoadipic acid (L-Homoglutamic acid)	Amino acids	917000	985000	978000	387000	343000	984000	354000	9	9	1690000	1690000	2100000
pmb0464	458.1	116.4	0.79	457.1	[M+H]+	-	Aspartic acid di-O-glucoside	Amino acid derivatives	2020000	2220000	2570000	7990000	12000000	1360000	115000	234000	309000	729000	1120000	719000
pmb0468	178	161.5	1.55	177	[M+H]+	C03145	N-formylmethionine	Amino acid derivatives	169000	170000	175000	449000	528000	9	85500	61900	9	9	154000	9
pmb0475	671.2	671	2.83	670.2	[M+H]+	-	Gallic acid O-feruloyl-O-hexosyl-O-hexoside	Hydroxycinnamoyl derivatives	46500	47200	60600	9	9	9	53600	73300	72700	9	68500	31600
pmb0484	104.1	60.2	0.74	103.1	[M+H]+	C00114	Choline	Cholines	5140000	8470000	8350000	13600000	13300000	13800000	3710000	3500000	3150000	9610000	10700000	10300000
pmb0492	584.2	325.8	2.49	583.2	[M+H]+	-	"N',N"",N""'-p-coumaroyl-cinnamoyl-caffeoyl spermidine"	Phenolamides	275000	399000	387000	437000	453000	517000	26700	34000	17300	479000	652000	528000
pmb0493	277.2	260.8	2.55	276.2	[M+H]+	-	N'-p-Coumaroyl agmatine	Phenolamides	115000	84900	119000	9	9	9	309000	180000	127000	73900	52900	9
pmb0501	131.1	72.1	0.64	130.1	[M+H]+	C00179	Agmatine	Phenolamides	2550000	3480000	3410000	2530000	2440000	3720000	900000	624000	471000	3570000	7450000	4880000
pmb0508	277.1	147.5	2.56	276.1	[M+H]+	C04498	N-p-Coumaroyl agmatine	Phenolamides	32000	38700	31800	9	9	9	89100	70700	59500	36800	9	24900
pmb0530	664.2	524.1	1.14	663.2	[M+H]+	C00003	Nicotinic acid adenine dinucleotide	Nucleotide and its derivates	141000	185000	175000	375000	427000	328000	33400	20300	28600	174000	174000	195000
pmb0550	449.1	287.3	2.56	449.1	Protonated	C08604	Cyanidin 3-O-glucoside (Kuromanin)	Anthocyanins	1260000	1110000	747000	736000	1120000	501000	1570000	1760000	1430000	752000	762000	677000
pmb0563	301.1	273.6	3.98	301.1	Protonated	C08726	Peonidin	Anthocyanins	148000	168000	137000	305000	340000	207000	5970	9510	9	112000	52900	91300
pmb0569	509.2	347.6	4.01	508.2	[M+H]+	-	Syringetin 5-O-hexoside	Flavone	98500	114000	104000	157000	197000	108000	9	95900	107000	109000	113000	99000
pmb0576	519	271.7	4.45	518	[M+H]+	-	Apigenin O-malonylhexoside	Flavone	174000	158000	148000	118000	135000	9	184000	311000	140000	155000	111000	221000
pmb0590	461.1	257.4	3.75	460.1	[M+H]+	-	Acacetin O-glucuronic acid	Flavone	656000	816000	745000	1100000	1470000	1070000	336000	398000	291000	706000	882000	483000
pmb0595	479.2	317.8	4	478.2	[M+H]+	-	Isorhamnetin 5-O-hexoside	Flavonol	384000	433000	506000	530000	834000	348000	330000	332000	341000	132000	434000	413000
pmb0604	449.1	287.6	4.05	448.1	[M+H]+	C12249	Kaempferol 3-O-glucoside (Astragalin)	Flavonol	26600	40200	29500	47100	92700	43900	37600	22300	21500	21000	34700	48900
pmb0605	433.1	271.7	4.15	432.1	[M+H]+	C04608	Apigenin 7-O-glucoside (Cosmosiin)	Flavone	81100	97400	85200	98600	9	9	9	9	9	123000	87700	470000
pmb0607	463.2	287.7	4.25	462.2	[M+H]+	-	Chrysoeriol 7-O-hexoside	Flavone	124000	161000	161000	110000	180000	84000	56000	9	119000	243000	275000	199000
pmb0623	625.2	398.1	2.95	624.2	[M+H]+	-	6-C-hexosyl chrysoeriol O-hexoside	Flavone C-glycosides	204000	183000	186000	371000	385000	330000	428000	376000	257000	9	240000	189000
pmb0629	463.1	379.6	3.06	462.1	[M+H]+	-	Chrysoeriol 6-C-hexoside	Flavone C-glycosides	211000	305000	286000	325000	341000	271000	103000	147000	122000	293000	297000	344000
pmb0657	739.1	739	3.69	738.1	[M+H]+	-	C-rhamnosyl-acacetin O-p-coumaroylhexoside	Flavone C-glycosides	54200	38700	38500	26500	39900	9	7100	9	9	35300	44700	12700
pmb0663	611.1	299.8	3.71	610.1	[M+H]+	-	8-C-hexosyl-luteolin O-hexoside	Flavone C-glycosides	102000	117000	109000	39900	94500	9	232000	286000	237000	50800	59200	57900
pmb0673	403.1	367.7	3.99	402.1	[M+H]+	-	Apigenin 6-C-pentoside	Flavone C-glycosides	61400	54800	57500	40200	49600	77900	28900	75100	26400	85800	72500	520000
pmb0681	403.1	367.6	4.25	402.1	[M+H]+	-	Apigenin 8-C-pentoside	Flavone C-glycosides	258000	286000	271000	361000	357000	511000	168000	219000	311000	9	170000	514000
pmb0686	537	289.7	4.48	536	[M+H]+	-	Eriodictyol O-malonylhexoside	Flavanone	166000	189000	170000	286000	277000	229000	9	9	9	163000	296000	290000
pmb0709	713.1	303.6	3.47	712.1	[M+H]+	-	Quercetin 7-O-malonylhexosyl-hexoside	Flavonol	84200	85100	108000	251000	265000	321000	9	9	9	9	9	27500
pmb0711	611.2	303.7	3.64	610.2	[M+H]+	-	Quercetin 7-O-rutinoside	Flavonol	700000	834000	771000	2740000	3370000	324000	131000	170000	142000	61000	154000	199000
pmb0720	579.1	331.7	4.5	578.1	[M+H]+	-	Tricin O-malonylhexoside	Flavone	39700	32300	33300	9	9	9	23800	33600	38500	48200	82000	51800
pmb0732	669.1	669	3.71	668.1	[M+H]+	-	Tricin 5-O-feruloylhexoside	Flavone	22000	25300	21800	27600	44700	20600	9	9	9	27400	23800	30400
pmb0745	497.1	331.8	5.56	496.1	[M+H]+	-	Tricin 4'-O-syringyl alcohol	Flavonolignan	10800	12000	11000	5170	12200	7840	17700	20800	14400	7100	13500	8670
pmb0746	527.1	331.7	5.79	526.1	[M+H]+	-	Tricin 4'-O-β-guaiacylglycerol	Flavonolignan	28100	31400	37100	20000	41600	19900	57000	51100	22300	14500	29300	12600
pmb0750	355.1	145.4	2.47	354.1	[M+H]+	C17147	Neochlorogenic acid (5-O-Caffeoylquinic acid)	Quinate and its derivatives	47500	55700	41300	9	9	9	58900	9	9	9	46700	49700
pmb0764	144.1	142.9	2.62	143.1	[M+H]+	C04294	4-Methyl-5-thiazoleethanol	Others	435000	451000	412000	1060000	664000	734000	235000	183000	158000	124000	302000	189000
pmb0769	485.1	147.5	3.78	484.1	[M+H]+	-	N-hexosyl-p-coumaroyl serotonin	Tryptamine derivatives	331000	420000	455000	542000	579000	744000	223000	247000	140000	359000	565000	430000
pmb0774	177.2	160.5	1.55	176.2	[M+H]+	C17203	N-hydroxy tryptamine	Tryptamine derivatives	8270000	8160000	8950000	23400000	28400000	5840000	4590000	3280000	1500000	925000	6540000	2470000
pmb0782	86.1	56	1.16	85.1	[M+H]+	C01746	Piperidine	Alkaloids	17300000	21900000	21400000	19000000	17700000	18100000	13000000	21700000	22300000	19600000	20000000	17600000
pmb0785	130.1	128.4	4.64	129.1	[M+H]+	C06323	Isoquinoline	Alkaloids	929000	1420000	1970000	1500000	1200000	1850000	9	9	9	2170000	4650000	3390000
pmb0786	180	84.2	0.61	179	[M+H]+	C00329	Glucosamine	Carbohydrates	8690000	8990000	9220000	8840000	8560000	7770000	9090000	9010000	9310000	7210000	6470000	8020000
pmb0789	332.1	314.7	1.14	331.1	[M+H]+	-	Pyridoxine O-glucoside	Vitamins	8780000	12100000	12100000	17700000	25500000	16800000	8640000	10400000	10400000	8000000	7940000	8240000
pmb0800	123.1	80.3	1.49	122.1	[M+H]+	C00153	Niacinamide	Vitamins	230000	256000	243000	98000	83000	146000	1030000	161000	82200	170000	209000	170000
pmb0801	346	184.5	1.57	345	[M+H]+	-	4-Pyridoxic acid O-hexoside	Vitamins	88500	106000	81900	72900	9	103000	154000	108000	77400	9	109000	91300
pmb0802	220.2	202.7	2.28	219.2	[M+H]+	C00864	D-Pantothenic acid	Vitamins	37100000	40300000	41300000	56700000	59300000	50200000	20200000	33300000	17400000	31800000	46300000	40400000
pmb0812	127.1	81.2	2.82	126.1	[M+H]+	C02835	Imidazole-4-acetate	Indole derivatives	1190000	1440000	1260000	1300000	1690000	1610000	967000	1330000	1040000	1500000	1760000	1350000
pmb0813	176.1	133.5	4.34	175.1	[M+H]+	-	1-Methoxyindole-3-carbaldehyde	Indole derivatives	9	9	9	57100	79900	9	9	9	9	290000	9	196000
pmb0818	206.1	147.5	2.48	205.1	[M+H]+	C05660	Methoxyindoleacetic acid	Indole derivatives	643000	895000	907000	1140000	1120000	975000	298000	467000	376000	807000	1200000	876000
pmb0819	157	130.4	2.45	156	[M+H]+	C02938	3-Indoleacetonitrile	Indole derivatives	2060000	2240000	2980000	3590000	3260000	4100000	606000	1130000	1030000	2850000	3720000	3770000
pmb0829	98.9	81.1	0.89	97.9	[M+H]+	C00009	Phosphoric acid	Organic acids	25700000	27900000	25800000	10700000	9950000	11500000	37600000	28800000	27000000	24400000	20000000	20500000
pmb0835	611.2	611.1	2.38	610.2	[M+H]+	-	Gallocatechin-gallocatechin	Catechin derivatives	371000	405000	412000	196000	747000	9	9	7040000	979000	9	199000	9
pmb0848	494.3	184.6	7.82	493.3	[M+H]+	-	LysoPC 16:1 (2n isomer)	Lipids_Glycerophospholipids	596000	601000	612000	174000	225000	335000	1370000	1980000	641000	324000	268000	296000
pmb0852	520.3	502.3	8.36	519.3	[M+H]+	-	LysoPC 18:2	Lipids_Glycerophospholipids	917000	944000	855000	684000	758000	1440000	422000	379000	511000	1080000	1050000	1350000
pmb0854	518.3	459.6	8.74	517.3	[M+H]+	-	LysoPC 18:3	Lipids_Glycerophospholipids	2510000	3000000	2780000	6530000	4670000	15200000	1620000	2560000	5220000	7100000	8710000	14400000
pmb0855	496.3	478.3	8.74	495.3	[M+H]+	-	LysoPC 16:0	Lipids_Glycerophospholipids	5250000	5350000	5150000	10200000	7640000	23100000	3330000	5110000	11600000	10900000	14100000	24000000
pmb0859	522.4	184.5	8.86	521.4	[M+H]+	-	LysoPC 18:1 (2n isomer)	Lipids_Glycerophospholipids	12800000	13500000	13000000	10800000	10200000	23200000	10900000	16600000	6900000	13100000	14600000	16800000
pmb0863	492.3	184.5	7.29	491.3	[M+H]+	-	LysoPC 16:2 (2n isomer)	Lipids_Glycerophospholipids	55700	60800	54800	13100	15400	23800	163000	196000	58600	30000	23100	27200
pmb0864	426.3	285.8	7.63	425.3	[M+H]+	-	LysoPE 14:0	Lipids_Glycerophospholipids	217000	231000	232000	438000	491000	646000	21700	36400	59200	282000	488000	577000
pmb0865	518.2	500.3	7.67	517.2	[M+H]+	-	LysoPC 18:3 (2n isomer)	Lipids_Glycerophospholipids	3210000	3270000	3100000	506000	635000	960000	9630000	11000000	3510000	1410000	1220000	1520000
pmb0866	468.1	450.5	7.68	467.1	[M+H]+	-	LysoPC 14:0	Lipids_Glycerophospholipids	107000	108000	114000	190000	186000	261000	19500	18900	40800	120000	203000	184000
pmb0873	520	125	8.19	519	[M+H]+	-	LysoPC 18:2 (2n isomer)	Lipids_Glycerophospholipids	882000	962000	908000	295000	318000	678000	2250000	2780000	990000	599000	569000	655000
pmb0874	478.6	337.9	8.32	477.6	[M+H]+	-	LysoPE 18:2 (2n isomer)	Lipids_Glycerophospholipids	2830000	2960000	2930000	2380000	2950000	5360000	948000	746000	653000	2840000	3960000	4360000
pmb0876	454.2	314	8.68	453.2	[M+H]+	-	LysoPE 16:0	Lipids_Glycerophospholipids	6740000	7150000	6830000	17400000	14700000	40400000	3570000	5760000	12600000	14400000	16000000	32000000
pmb0882	522.1	125.5	9.04	521.1	[M+H]+	-	LysoPC 18:1	Lipids_Glycerophospholipids	654000	655000	661000	458000	606000	950000	571000	887000	391000	622000	746000	696000
pmb0883	482.1	341.9	9.8	481.1	[M+H]+	-	LysoPE 18:0	Lipids_Glycerophospholipids	234000	255000	251000	900000	899000	2490000	65700	123000	295000	610000	519000	776000
pmb0885	291	273.9	6.65	290	[M+H]+	-	"4-oxo-9Z,11Z,13E,15E-octadecatetraenoic acid"	Lipids_Fatty acids	31800	34000	45600	19100	13500	31600	87000	89900	103000	45600	65800	41600
pmb0889	279.3	201.5	8.91	278.3	[M+H]+	C08364	Punicic acid	Lipids_Fatty acids	14000000	14900000	14600000	5890000	9090000	16800000	17400000	6040000	6510000	19900000	20700000	18200000
pmb0890	355.1	337.9	10.45	354.1	[M+H]+	-	MAG (18:2)	Lipids_Glycerolipids	24700000	25900000	25500000	35000000	38500000	43100000	23800000	5740000	6780000	26900000	18000000	23700000
pmb0962	235.1	118.4	0.77	234.1	[M+H]+	-	Lysine butyrate	Amino acid derivatives	3810000	3970000	5880000	10000000	10300000	9450000	85600	213000	209000	6150000	7850000	7780000
pmb0964	366.2	203.5	0.81	365.2	[M+H]+	-	iP7G	Nucleotide and its derivates	281000	284000	300000	410000	499000	266000	42700	61900	46800	153000	175000	185000
pmb0981	348.2	136.4	1.14	347.2	[M+H]+	C00020	Adenosine 5'-monophosphate	Nucleotide and its derivates	343000	471000	333000	844000	910000	631000	9	9	9	294000	464000	300000
pmb1096	118	58.2	2.47	117	[M+H]+	C00463	Indole	Indole derivatives	1060000	1250000	1180000	1480000	1550000	1280000	423000	712000	524000	1040000	1500000	1160000
pmb1240	503.2	311.8	3.74	502.2	[M+H]+	-	Phellodensin F	Others	87800	104000	97200	9	9	9	992000	739000	250000	20000	9	9
pmb1283	448.1	215.7	4.12	447.1	[M+H]+	-	L-Glutaminyl-L-valyl-L-valyl-L-cysteine	Amino acid derivatives	262000	288000	360000	296000	297000	259000	525000	458000	330000	191000	252000	189000
pmb1318	457.2	191.5	4.51	456.2	[M+H]+	-	8-Methyl-2-oxo-4-phenyl-2H-chromen-7-yl 4-(hexyloxy)benzoate	Benzoic acid derivatives	2390000	2760000	2710000	2700000	2360000	7360000	210000	82600	9	3390000	3370000	3990000
pmb1452	275.1	258.1	5.98	274.1	[M+H]+	-	N-Lauryldiethanolamine	Others	117000	137000	138000	115000	53600	9	121000	135000	112000	146000	250000	130000
pmb1562	351	259.9	7.75	350	[M+H]+	-	MAG (18:4) isomer3	Lipids_Glycerolipids	414000	444000	422000	262000	776000	655000	508000	85500	116000	323000	530000	420000
pmb1574	277.2	137.5	8.04	276.2	[M+H]+	-	Octadecadien-6-ynoic acid	Lipids_Fatty acids	7760000	7420000	7060000	1820000	4740000	3030000	11400000	3390000	2950000	4280000	20600000	2680000
pmb1605	353.3	335.8	8.55	352.3	[M+H]+	-	MAG (18:3) isomer3	Lipids_Glycerolipids	1000000	1110000	1080000	1810000	1450000	1850000	241000	493000	275000	952000	873000	1270000
pmb1626	534.4	262.9	9.15	533.4	[M+H]+	-	MGMG (18:2) isomer1	Lipids_Glycerolipids	1760000	2190000	2110000	2870000	2870000	3740000	221000	176000	171000	2880000	2510000	2930000
pmb1650	279.2	149.4	9.64	278.2	[M+H]+	-	"Octadeca-11E,13E,15Z-trienoic acid"	Lipids_Fatty acids	6660000	6500000	5450000	6530000	5840000	6000000	4850000	6340000	5320000	5720000	6670000	6000000
pmb1652	149	121.3	9.64	148	[M+H]+	-	Phthalic anhydride	Others	13600000	14700000	14000000	16100000	14600000	15700000	12200000	13400000	12000000	15400000	15300000	16300000
pmb1656	353.1	173.7	9.85	352.1	[M+H]+	-	MAG (18:3) isomer4	Lipids_Glycerolipids	483000	527000	458000	532000	661000	631000	623000	183000	161000	463000	392000	505000
pmb1754	184	83.2	0.78	183	[M+H]+	C00588	O-Phosphocholine	Cholines	268000	273000	280000	575000	461000	439000	9	84400	9	330000	428000	338000
pmb1912	474.2	327.8	2.42	473.2	[M+H]+	C00234	10-Formyl-THF	Others	2190000	2330000	2470000	1330000	1280000	2400000	1720000	3630000	2700000	2870000	2670000	3080000
pmb2211	343.1	240.9	6.53	342.1	[M+H]+	-	Cocamidopropyl betaine	Others	1060000	1220000	1170000	843000	917000	1020000	1230000	741000	686000	1300000	1160000	2880000
pmb2221	318.3	300.9	6.82	317.3	[M+H]+	C12144	4-Hydroxysphinganine	Lipids_Fatty acids	1870000	1980000	1900000	1990000	2180000	2380000	665000	3400000	2990000	1410000	2650000	1520000
pmb2251	694.1	335.8	7.53	693.1	[M+H]+	-	DGMG (18:1)	Lipids_Glycerolipids	83500	96800	98600	150000	91500	215000	15500	43500	19500	109000	140000	133000
pmb2260	480.1	184.5	7.66	479.1	[M+H]+	-	LysoPC 15:1	Lipids_Glycerophospholipids	13300	15900	14100	9	4480	7860	56400	21100	9	7760	9	9
pmb2319	482.3	184.5	8.2	481.3	[M+H]+	-	LysoPC 15:0	Lipids_Glycerophospholipids	213000	220000	218000	254000	186000	495000	719000	273000	705000	453000	531000	722000
pmb2325	353.1	261.8	8.33	352.1	[M+H]+	-	MAG (18:3) isomer2	Lipids_Glycerolipids	2220000	2070000	2090000	1280000	3090000	3750000	2180000	1240000	757000	1750000	2410000	2220000
pmb2363	357.2	339.9	8.69	356.2	[M+H]+	-	MAG (18:1) isomer1	Lipids_Glycerolipids	745000	791000	710000	1010000	639000	1020000	9	9	47700	886000	1850000	1060000
pmb2383	534.1	338	8.99	533.1	[M+H]+	-	MGMG (18:2) isomer2	Lipids_Glycerolipids	305000	359000	319000	274000	206000	419000	239000	352000	250000	537000	343000	564000
pmb2388	524.1	507.4	8.84	523.1	[M+H]+	-	LysoPC 18:0 (2n isomer)	Lipids_Glycerophospholipids	119000	137000	145000	114000	105000	260000	112000	166000	79700	147000	147000	156000
pmb2406	510.1	510.4	9.29	509.1	[M+H]+	-	LysoPC 17:0	Lipids_Glycerophospholipids	236000	270000	240000	406000	316000	1320000	204000	387000	791000	986000	725000	1690000
pmb2444	353.2	261.8	10	352.2	[M+H]+	-	MAG (18:3) isomer1	Lipids_Glycerolipids	6660000	6340000	5630000	9600000	10400000	8830000	2170000	1360000	1280000	4320000	5330000	6140000
pmb2497	197	135.1	0.7	198	[M-H]-	C05584	4-Hydroxy-3-methoxymandelate	Organic acids	16600	25000	19900	51300	32800	55900	29400	32300	34900	28100	21500	26600
pmb2507	213.1	78.9	0.97	214.1	[M-H]-	C00672	2-Deoxyribose 1-phosphate	Carbohydrates	196000	291000	337000	1340000	3050000	1400000	9	9	9	9	437000	362000
pmb2556	345.1	167.2	2.35	346.1	[M-H]-	-	Syringaldehyde O-glucoside	Others	19100	22000	17900	12400	7380	18100	34800	9	9	37900	9	20300
pmb2561	190.1	84	2.43	191.1	[M-H]-	C02712	N-Acetylmethionine	Amino acid derivatives	1530000	1690000	1960000	1680000	1630000	2040000	1420000	1800000	930000	2050000	2460000	2810000
pmb2591	245	203.2	3.83	246	[M-H]-	C03137	Acetyl tryptophan	Amino acid derivatives	686000	698000	743000	960000	945000	1010000	72100	110000	57300	962000	1270000	1180000
pmb2601	307.1	161.2	4.33	308.1	[M-H]-	-	7-hydroxycoumarin-beta-rhamnoside	Coumarins	67400	57800	54200	105000	189000	9	9	9	9	9	86300	9
pmb2640	199	181.3	9.62	200	[M-H]-	C02679	Lauric acid (C12:0)	Lipids_Fatty acids	126000	126000	109000	143000	166000	170000	47000	48700	44800	95000	104000	235000
pmb2643	225	207.2	10	226	[M-H]-	C08322	Myristoleic acid (C14:1)	Lipids_Fatty acids	86900	89600	77800	102000	91000	135000	9	9	9	80400	155000	111000
pmb2648	263.1	147.2	0.71	264.1	[M-H]-	C00378	Thiamine	Vitamins	7900	6910	7270	18800	16400	14600	9	9	9	9150	10900	9540
pmb2654	460.1	118.2	0.74	461.1	[M-H]-	-	Anthranilate O-hexosyl-O-hexoside	Benzoic acid derivatives	203000	179000	163000	1750000	2820000	566000	4900	10700	9	52400	122000	68200
pmb2657	289.1	191.2	0.69	290.1	[M-H]-	C03406	Argininosuccinate	Organic acids	15900	20700	26400	9	9	9	14900	22300	35400	9	9	9
pmb2684	328.1	134.2	1.84	329.1	[M-H]-	C00575	Cyclic AMP	Nucleotide and its derivates	288000	282000	298000	322000	9	651000	9	9	9	132000	785000	377000
pmb2778	295	183.3	8.92	296	[M-H]-	-	"9,10-EODE"	Lipids_Fatty acids	12700000	11200000	10400000	4210000	6420000	13300000	13900000	4440000	4740000	15000000	16200000	14000000
pmb2786	293	275.4	8.37	294	[M-H]-	-	9-HOTrE	Lipids_Fatty acids	31400000	28900000	29200000	11500000	18500000	21300000	55000000	26700000	25000000	28900000	37800000	28400000
pmb2787	293.2	249.9	9.12	294.2	[M-H]-	-	9-KODE	Lipids_Fatty acids	1530000	1480000	1430000	1530000	2220000	1380000	1070000	2020000	1700000	527000	2050000	755000
pmb2791	309.1	291.4	7.5	310.1	[M-H]-	-	9-HpOTrE	Lipids_Fatty acids	427000	388000	390000	232000	239000	449000	699000	301000	206000	459000	547000	408000
pmb2792	293	193.2	7.77	294	[M-H]-	-	13-HOTrE(r)	Lipids_Fatty acids	2340000	2170000	2170000	3470000	3730000	1710000	2250000	3280000	2540000	1130000	555000	2110000
pmb2795	177	145.2	5.43	178	[M-H]-	-	4-Methoxycinnamic acid	Hydroxycinnamoyl derivatives	15700	17000	16200	27800	30400	12100	20300	12000	6620	3550	4420	2480
pmb2799	295	277.5	9.7	296	[M-H]-	-	"12,13-EODE"	Lipids_Fatty acids	4740000	4600000	4360000	6360000	7780000	7780000	6540000	1550000	1350000	1400000	4300000	2010000
pmb2804	311.1	293.4	7.82	312.1	[M-H]-	C04717	13-HPODE	Lipids_Fatty acids	886000	830000	811000	309000	854000	272000	1650000	335000	272000	648000	2020000	335000
pmb2831	315.1	153.2	2.53	316.1	[M-H]-	-	Protocatechuic acid O-glucoside	Catechin derivatives	97700	72500	74200	25500	9	59200	120000	153000	200000	69400	80200	71700
pmb2835	181.1	151.1	4.02	182.1	[M-H]-	-	Syringaldehyde	Hydroxycinnamoyl derivatives	18900	23000	20200	12200	11800	29500	40300	9	9	34400	12200	18000
pmb2848	347.1	329.3	5.74	348.1	[M-H]-	-	3(2'-Chlorophenyl)-7-hydroxy-4-phenylcoumarin	Coumarins	14000	12900	7060	18300	9	24700	9	9	9	13000	17900	16400
pmb2849	347.1	319.3	4.55	348.1	[M-H]-	C01897	Camptothecin	Alkaloids	17100	16000	15300	23100	25500	31600	9	9	9	13800	29700	19000
pmb2855	307	145.2	0.73	308	[M-H]-	-	L-Glutamine O-hexside	Amino acid derivatives	1280000	2020000	1920000	4700000	5450000	3990000	101000	74900	82500	2340000	4730000	2890000
pmb2857	308.1	128.2	0.72	309.1	[M-H]-	-	L-Glutamic acid O-glucoside	Amino acid derivatives	315000	357000	309000	667000	713000	795000	67300	32300	19800	233000	547000	371000
pmb2867	350.1	144.2	1.78	351.1	[M-H]-	-	Kynurenic acid O-hexside	Organic acids	91000	90200	107000	79900	96800	95800	42100	119000	122000	91900	53400	130000
pmb2871	315.1	152.1	1.9	316.1	[M-H]-	-	"2,5-dihydroxy benzoic acid O-hexside"	Benzoic acid derivatives	4410000	4310000	4400000	3420000	3640000	4770000	9390000	6490000	4800000	1650000	3180000	2070000
pmb2893	291.2	119.2	2.36	292.2	[M-H]-	-	N-p-Coumaroyl hydroxyagmatine	Phenolamides	373000	403000	384000	238000	165000	785000	383000	25100	130000	756000	106000	627000
pmb2928	331	313.7	2.09	332	[M-H]-	-	Gallic acid O-Hexoside	Benzoic acid derivatives	123000	137000	146000	46200	34700	32400	420000	284000	182000	9	34600	23500
pmb2933	311.1	149.2	2.19	312.1	[M-H]-	-	Caftaric acid	Hydroxycinnamoyl derivatives	1490000	1560000	1480000	1500000	1430000	2150000	237000	513000	223000	1460000	3550000	2510000
pmb2940	385.1	223.2	3.15	386.1	[M-H]-	-	1-O-beta-D-Glucopyranosyl sinapate	Hydroxycinnamoyl derivatives	24500	22600	19400	9	9	9	58800	72700	50200	9	9	9
pmb2948	346.1	211.1	0.83	347.1	[M-H]-	C01367	Adenosine 3'-monophosphate	Nucleotide and its derivates	15700	20800	16400	53300	52400	60900	9	9	9	17700	27700	23100
pmb2952	251.1	135.2	1.62	252.1	[M-H]-	C05512	2'-Deoxyinosine	Nucleotide and its derivates	74400	82000	99000	119000	177000	9	101000	65600	37300	115000	98600	96500
pmb2957	465.1	285.3	2.5	466.1	[M-H]-	-	Cyanidin O-syringic acid	Anthocyanins	215000	188000	209000	321000	384000	447000	9	9	9	240000	230000	191000
pmb2973	740.1	431.2	3.25	741.1	[M-H]-	-	Chrysoeriol 6-C-pentosyl-O-rutinoside	Flavone C-glycosides	9270	9740	9990	9	9	9	24500	90400	77000	3680	2920	9
pmb2987	487.1	283.2	2.57	488.1	[M-H]-	-	Acacetin O-acetyl hexoside	Flavone	72900	79500	76300	258000	307000	166000	9	9	9	9	9	9
pmb2991	739.1	269.3	3.72	740.1	[M-H]-	-	Apigenin O-hexosyl-O-rutinoside	Flavone	36300	33000	37600	48300	67700	119000	9	9	9	49600	55800	44900
pmb3023	449.1	329.3	3.3	450.1	[M-H]-	-	Eriodictyol C-hexoside	Flavone C-glycosides	5060000	4560000	4240000	4920000	4470000	5380000	463000	420000	638000	7010000	6210000	9230000
pmb3026	505.1	301.2	3.91	506.1	[M-H]-	-	Quercetin O-acetylhexoside	Flavonol	50300	44600	44400	132000	107000	116000	9	9	9	9	9	21600
pmb3041	521.1	329.3	3.74	522.1	[M-H]-	-	Tricin O-saccharic acid	Flavone	49500	48500	56200	141000	66600	201000	9	2100	6160	37600	33800	44700
pmb3062	385.1	152.2	2.19	386.1	[M-H]-	-	Eudesmoyl quinic acid	Quinate and its derivatives	467000	484000	511000	319000	431000	542000	478000	702000	593000	436000	375000	446000
pmb3066	481.1	445.4	2.52	482.1	[M-H]-	-	5-O-p-coumaroyl shikimic acid O-hexoside	Quinate and its derivatives	575000	589000	542000	476000	582000	754000	9	9	9	865000	1380000	946000
pmb3088	421.1	241.2	0.69	422.1	[M-H]-	C00689	Trehalose 6-phosphate	Carbohydrates	66900	71600	75500	86500	136000	49600	64200	109000	71100	37700	51100	37600
pmb3094	703.4	351.3	2.48	704.4	[M-H]-	-	Esculetin O-quinacyl esculetin O-quinic acid	Coumarins	42500	34900	34700	38300	133000	41800	9	9	9	53100	51300	66400
pmb3099	153	78.9	1.61	154	[M-H]-	C06608	Diethyl phosphate	Organic acids	513000	550000	613000	927000	377000	1020000	342000	758000	656000	802000	752000	857000
pmb3101	175.1	131.3	2.74	176.1	[M-H]-	C02504	2-Isopropylmalate	Organic acids	15500000	15400000	14500000	11300000	5530000	7860000	7880000	10900000	4660000	9740000	13400000	49600000
pmb3107	359.1	197.1	2.34	360.1	[M-H]-	-	Syringic acid O-glucoside	Benzoic acid derivatives	266000	285000	295000	426000	643000	356000	261000	163000	209000	94100	263000	88300
pmb3121	478.1	281.4	8.99	479.1	[M-H]-	-	LysoPE 18:1	Lipids_Glycerophospholipids	1740000	1720000	1700000	1190000	1270000	2860000	604000	757000	378000	3230000	2850000	3450000
pmb3132	478.1	281.3	8.81	479.1	[M-H]-	-	LysoPE 18:1 (2n isomer)	Lipids_Glycerophospholipids	2250000	2230000	2210000	1450000	1710000	3630000	730000	899000	480000	4230000	3610000	4260000
pmb3264	611.1	306.2	1.14	612.1	[M-H]-	C00127	Glutathione oxidized	Amino acid derivatives	1390000	1180000	1410000	1990000	782000	3140000	59900	24300	16700	1360000	2240000	2240000
pmb3894	329.1	314.3	5.86	330.1	[M-H]-	-	Di-O-methylquercetin	Flavonol	2520000	2290000	2220000	1420000	1310000	4860000	1690000	145000	116000	2390000	2530000	2840000
pmb4344	362.1	211.1	1.15	363.1	[M-H]-	C00144	Guanosine 5'-monophosphate	Nucleotide and its derivates	194000	181000	200000	9	9	505000	9	9	9	87300	317000	186000
pmb4777	337.1	143.2	4.36	338.1	[M-H]-	-	4-Hydroxy-7-methoxycoumarin-beta-rhamnoside	Coumarins	36100	34500	35900	42500	32300	39000	9	9	9	33200	44400	39900
pmb5304	277.1	233.7	10.56	278.1	[M-H]-	C06427	α-Linolenic acid	Lipids_Fatty acids	102000	98100	98600	141000	137000	72900	25300	124000	109000	28400	61600	51400
pmc0066	333.1	137	0.67	332.1	[M+H]+	C06196	2'-Deoxyinosine-5'-monophosphate	Nucleotide and its derivates	9	9	9	264000	175000	350000	9	9	9	111000	64900	172000
pmc0274	167.1	121	1.96	166.1	[M+H]+	C16614	6-Methylmercaptopurine	Nucleotide and its derivates	1270000	1430000	1430000	1520000	1630000	1520000	818000	1160000	1070000	1390000	1550000	1460000
pmc0281	400.2	136.1	2.05	399.2	[M+H]+	-	Adenosine O-ribose	Nucleotide and its derivates	21500000	23700000	24600000	10300000	10800000	13100000	49700000	61700000	38500000	17700000	18200000	18100000
pmc0304	384.1	252.2	2.19	383.1	[M+H]+	-	Succinyladenosine	Nucleotide and its derivates	7470000	8720000	8310000	11300000	39300000	8800000	1680000	1710000	603000	769000	5570000	1330000
pmc0960	544.4	544.4	8.89	543.4	[M+H]+	-	LysoPC 20:4	Lipids_Glycerophospholipids	1320000	1160000	1340000	748000	924000	3170000	1320000	929000	411000	1660000	2260000	2150000
pmc1990	299.1	74.8	6.74	300.1	[M-H]-	-	"4'-Hydroxy-5,7-dimethoxyflavanone"	Flavanone	612000	722000	802000	92800	87000	78000	96900	108000	106000	82100	94000	92300
pmd0017	203	112	0.6	202	[M+H]+	C00750	Spermine	Phenolamides	2760000	5690000	6070000	3640000	4290000	3820000	5030000	5940000	6140000	4740000	4410000	4020000
pmd0023	266	134.2	1.88	267	[M-H]-	C00212	Adenosine	Nucleotide and its derivates	2740000	2730000	2870000	3560000	1890000	6200000	51500	22600	23500	1530000	7920000	3780000
pmd0130	468.3	450.5	7.5	467.3	[M+H]+	-	LysoPC 14:0 (2n isomer)	Lipids_Glycerophospholipids	46500	50900	42600	51500	59100	61600	112000	33800	25600	36700	32300	47800
pmd0132	496.3	478.3	8.57	495.3	[M+H]+	-	LysoPC 16:0 (2n isomer)	Lipids_Glycerophospholipids	2950000	3090000	3100000	3830000	3230000	7750000	14700000	4690000	5390000	3340000	3770000	7310000
pmd0136	524.4	507.4	9.69	523.4	[M+H]+	-	LysoPC 18:0	Lipids_Glycerophospholipids	758000	719000	744000	2350000	2040000	4570000	682000	594000	733000	1310000	1110000	2470000
pmd0144	550.4	245.1	9.81	549.4	[M+H]+	-	LysoPC 20:1 (2n isomer)	Lipids_Glycerophospholipids	27200	31100	25700	48800	37200	66700	15700	11800	5740	23300	33300	32300
pmd0145	550.4	245.1	9.9	549.4	[M+H]+	-	LysoPC 20:1	Lipids_Glycerophospholipids	25500	27200	16200	51700	41000	64700	15000	19200	6050	9	38100	27700
pmd0158	424.2	285.8	7.37	425.2	[M-H]-	-	LysoPE 14:0 (2n isomer)	Lipids_Glycerophospholipids	9030	9090	8040	11100	13300	13100	13200	1520	1810	7540	9610	10200
pmd0160	452.3	255.3	8.55	453.3	[M-H]-	-	LysoPE 16:0 (2n isomer)	Lipids_Glycerophospholipids	838000	795000	763000	1620000	1590000	2300000	1430000	726000	1100000	935000	1300000	2550000
pme0004	190.1	84	0.83	189.111	[M+H]+	C02427	L-Homocitrulline	Amino acids	937000	1090000	1170000	1520000	1240000	1480000	413000	547000	316000	1310000	1460000	1310000
pme0007	174.1	131.1	0.72	175.096	[M-H]-	C00327	L-Citrulline	Amino acids	72300	79400	77600	106000	84700	112000	29300	13000	6350	106000	157000	121000
pme0009	104	73.9	0.72	105.043	[M-H]-	C00065	L-Serine	Amino acids	1360000	1220000	1230000	2530000	2670000	2340000	439000	315000	131000	1400000	2450000	2010000
pme0011	132	99.9	0.71	133.037	[M-H]-	C00049	L-Aspartic acid	Amino acids	1620000	1630000	1630000	3990000	3970000	4540000	124000	109000	77600	1710000	2650000	2030000
pme0013	146.1	102.1	0.72	147.053	[M-H]-	C00025	L-Glutamic acid	Amino acids	5710000	5400000	5310000	11200000	6450000	12000000	3110000	2140000	1360000	2380000	6380000	4150000
pme0016	241	119.9	0.77	240.024	[M+H]+	C00491	L-(-)-Cystine	Amino acids	224000	222000	234000	438000	271000	105000	48500	127000	47900	75800	320000	53000
pme0018	130.1	130.1	1.24	131.095	[M-H]-	C00123	L-Leucine	Amino acids	8600000	8820000	9470000	12200000	12000000	12100000	3240000	4170000	3370000	9370000	10500000	10700000
pme0020	164.1	147.1	1.97	165.079	[M-H]-	C00079	L-Phenylalanine	Amino acids	4220000	4100000	4130000	5280000	5060000	5010000	1550000	2190000	2060000	4440000	5440000	5040000
pme0022	118	100.9	0.74	119.058	[M-H]-	C00188	L-Threonine	Amino acids	1460000	1400000	1420000	4130000	3650000	3590000	242000	213000	118000	1590000	3070000	2200000
pme0026	147	83.2	0.68	146.106	[M+H]+	C00047	L-(+)-Lysine	Amino acids	4170000	7170000	7330000	16600000	16500000	15800000	1240000	1340000	785000	8690000	13800000	10600000
pme0028	245.1	113	1.19	244.07	[M+H]+	C00299	Uridine	Nucleotide and its derivates	3480000	4050000	3990000	2380000	1740000	3710000	16200000	7330000	9620000	4500000	2390000	2890000
pme0030	182.1	136.1	1.13	181.074	[M+H]+	C00082	L-(-)-Tyrosine	Amino acids	29600000	31100000	31200000	34800000	34300000	32100000	22500000	34600000	31300000	27800000	32700000	28000000
pme0031	127	110	1.56	126.043	[M+H]+	C00178	Thymine	Nucleotide and its derivates	7580000	10100000	10400000	15500000	13100000	15400000	1040000	1580000	2050000	5760000	11800000	9270000
pme0032	135	92	1.29	136.038	[M-H]-	C00262	Hypoxanthine	Nucleotide and its derivates	661000	824000	810000	268000	230000	834000	170000	62400	43100	4470000	322000	613000
pme0036	154.1	92.9	0.7	155.07	[M-H]-	C00135	L-Histidine	Amino acids	1300000	1410000	1140000	1810000	2040000	2020000	436000	112000	27400	1600000	3540000	2440000
pme0038	112	95	0.75	111.043	[M+H]+	C00380	Cytosine	Nucleotide and its derivates	4080000	5190000	5720000	2730000	2270000	4090000	3300000	2860000	3060000	9250000	7150000	8170000
pme0042	173.1	131.1	0.71	174.112	[M-H]-	C00062	L-(+)-Arginine	Amino acids	3440000	3010000	3350000	4660000	4580000	5550000	568000	289000	96200	4550000	8410000	5400000
pme0049	110	64.9	0.76	109.02	[M+H]+	C00519	2-Aminoethanesulfinic acid	Organic acids	35700	33600	35900	19600	9	27900	40900	58500	51600	24100	9	9
pme0050	203	116.1	2.47	204.09	[M-H]-	C00078	L-Tryptophan	Amino acids	3270000	3250000	3190000	4260000	4350000	3620000	882000	1350000	962000	2810000	4520000	3390000
pme0056	145.1	101	2.63	146.058	[M-H]-	-	"2,3-dimethylsuccinic acid"	Amino acid derivatives	4340000	4550000	4630000	7610000	7300000	12200000	172000	211000	213000	4570000	3960000	4050000
pme0057	136	89.9	0.81	135.035	[M+H]+	C00155	DL-homocysteine	Amino acids	1200000	1800000	1500000	2640000	2550000	2120000	284000	388000	366000	1320000	2080000	1840000
pme0058	555.3	495.3	7.5	556.304	[M-H]-	C08797	Cucurbitacin E	Terpenoids	17700	16000	14600	9	11800	9	10600	5210	4200	6800	18600	9
pme0059	325.2	307.5	3.52	324.184	[M+H]+	C06526	Quinine	Alkaloids	90500	94500	91000	27200	26300	32700	28700	25000	29100	187000	134000	147000
pme0063	517.3	481.3	5.77	516.309	[M+H]+	C08796	Cucurbitacin D	Terpenoids	399000	533000	659000	9	9	9	117000	9	9	9	3260000	9
pme0066	116.1	73.9	0.69	117.054	[M-H]-	C00581	Guanidineacetic acid	Amino acid derivatives	39200	45000	40600	9	9	31000	16500	7400	9	95100	22500	50900
pme0075	188.1	102	1.16	189.064	[M-H]-	C00624	N-Acetyl-L-glutamic acid	Amino acid derivatives	790000	758000	695000	996000	892000	924000	201000	142000	69200	840000	1700000	1280000
pme0088	285	133.1	5.04	286	[M-H]-	C01514	Luteolin	Flavone	22100	18700	17500	26800	61800	9	9	9	18900	9	24900	9
pme0100	491.4	293.1	5.17	492.4	[M-H]-	-	Salvianolicacid C	Others	62800	62000	56700	8570	9	22900	144000	12400	17400	190000	33900	94000
pme0108	126.1	126.1	1.13	125.059	[M+H]+	C02376	5-Methylcytosine	Nucleotide and its derivates	8000000	8730000	8940000	3450000	2660000	5100000	9420000	5090000	6090000	17100000	13600000	13700000
pme0109	212.2	166.1	1.22	211.084	[M+H]+	C07194	"(-)-3-(3,4-Dihydroxyphenyl)-2-methylalanine"	Amino acid derivatives	179000	124000	132000	9	9	305000	9	9	9	238000	286000	238000
pme0113	251.3	84	1.12	250.062	[M+H]+	C00669	γ-Glu-Cys	Amino acid derivatives	757000	874000	799000	1190000	1550000	1290000	229000	85200	85500	652000	1060000	795000
pme0116	227.2	110	0.68	226.107	[M+H]+	C00386	L-Carnosine	Amino acid derivatives	816000	823000	796000	353000	277000	419000	808000	691000	562000	802000	341000	567000
pme0118	110.1	65.9	2.88	111.032	[M-H]-	C05942	Pyrrole-2-carboxylic acid	Amino acid derivatives	182000	188000	178000	342000	281000	254000	262000	188000	210000	79000	155000	80200
pme0120	118.2	101	0.8	117.079	[M+H]+	C00431	5-Aminovaleric acid	Amino acid derivatives	159000	189000	194000	250000	208000	168000	19800	36800	39800	157000	200000	183000
pme0121	187.2	145.1	1.05	188.116	[M-H]-	C02727	N6-Acetyl-L-lysine	Amino acid derivatives	352000	405000	363000	548000	467000	514000	96300	80100	36700	969000	592000	1000000
pme0123	171.2	114	0.79	172.085	[M-H]-	-	Glycyl-L-proline	Amino acid derivatives	146000	142000	140000	288000	191000	452000	22300	58000	26500	209000	295000	291000
pme0129	161.2	101.9	0.74	160.085	[M+H]+	C00993	D-Alanyl-D-Alanine	Amino acid derivatives	52500	47700	49500	18500	24700	16600	73500	54500	43400	35700	24300	33800
pme0132	279.3	147.1	2.44	280.106	[M-H]-	-	Asp-phe	Amino acid derivatives	8680000	9010000	8860000	10900000	12400000	12000000	2150000	1980000	1220000	12500000	13900000	15100000
pme0137	187.2	127.1	1.17	188.08	[M-H]-	-	Nα-Acetyl-L-glutamine	Amino acid derivatives	9	9	9	142000	149000	121000	9	9	9	714000	257000	728000
pme0151	115	115.1	1.19	114.043	[M+H]+	C00429	Dihydrouracil	Nucleotide and its derivates	9	9	9	9	9	9	67600	32100	43700	29600	9	9
pme0152	129.1	86	1.5	128.059	[M+H]+	C00906	"5,6-Dihydro-5-methyluracil"	Nucleotide and its derivates	955000	1210000	1190000	1040000	1250000	1660000	9	701000	443000	1860000	1530000	1730000
pme0161	118.1	101	0.74	119.058	[M-H]-	C00263	L-Homoserine	Amino acids	7020	18200	9950	42500	44800	49400	9	9	1360	18600	25800	16300
pme0170	217.1	158.1	1.12	216.122	[M+H]+	-	Nα-Acetyl-L-arginine	Amino acid derivatives	724000	912000	1100000	2070000	2270000	1560000	451000	499000	631000	822000	914000	1100000
pme0174	132.1	72.8	1.29	131.058	[M+H]+	-	N-Propionylglycine	Amino acid derivatives	6000000	7730000	7040000	8430000	7630000	7990000	5230000	7260000	8020000	6960000	8850000	6710000
pme0176	263.1	145.1	3.16	264.111	[M-H]-	C04148	Phenylacetyl-L-glutamine	Amino acid derivatives	110000	113000	115000	23200	23200	99500	13400	23200	32900	321000	224000	290000
pme0181	170.1	124.1	0.72	169.085	[M+H]+	C01152	1-Methylhistidine	Amino acid derivatives	1160000	1460000	1540000	1710000	1650000	1010000	419000	454000	406000	1630000	1760000	1760000
pme0182	150.1	107	0.77	151.049	[M-H]-	-	2-Hydroxy-6-aminopurine	Nucleotide and its derivates	19200	28100	29100	44700	42500	71900	12400	8190	7410	35300	46600	42000
pme0190	187.1	130.1	1.93	188.116	[M-H]-	C02155	N-Glycyl-L-leucine	Amino acid derivatives	5340000	5410000	5560000	1950000	1800000	2430000	9820000	6820000	6700000	4830000	3480000	3430000
pme0195	120	80	0.78	121.02	[M-H]-	C00097	L-Cysteine	Amino acids	335000	262000	333000	26600	38200	61800	341000	370000	322000	391000	428000	420000
pme0199	301	151.1	5.08	302.043	[M-H]-	C00389	Quercetin	Flavonol	327000	273000	260000	755000	2560000	9	9	52400	31300	9	58200	9
pme0200	287	287	5.69	286.048	[M+H]+	C05903	Kaempferol	Flavonol	13400	13200	15000	26100	77900	6530	9	9	9	9	9	9
pme0202	611.2	303	3.56	610.153	[M+H]+	C05625	Quercetin 3-O-rutinoside (Rutin)	Flavonol	544000	650000	638000	2380000	2930000	266000	151000	161000	128000	61700	112000	177000
pme0205	289.1	125	2.99	290.079	[M-H]-	C06562	Catechin	Catechin derivatives	5960000	5750000	5910000	1750000	8780000	53300	12900000	34100000	14900000	9	2560000	9
pme0207	103	103	1.39	104.047	[M-H]-	-	3-Hydroxybutyrate	Organic acids	1940000	2140000	1970000	3570000	7250000	2440000	9	152000	132000	3310000	4130000	3430000
pme0226	131.1	71.8	0.73	132.054	[M-H]-	C00152	L-Asparagine	Amino acids	6810000	6850000	6910000	10200000	8050000	3170000	10400000	3640000	1870000	4710000	4480000	3880000
pme0233	188	144.1	2.71	189.043	[M-H]-	C01717	Kynurenic acid	Organic acids	25700000	26900000	26600000	5880000	7040000	13300000	50900000	61100000	32200000	28400000	18200000	23000000
pme0238	113	94.9	2.24	112.016	[M+H]+	-	2–furanoic acid	Organic acids	110000	239000	260000	236000	248000	221000	265000	361000	304000	228000	231000	219000
pme0240	121	77	4.53	122.037	[M-H]-	C00180	Benzoic acid	Benzoic acid derivatives	3080000	3220000	3350000	1820000	2120000	2230000	6010000	5640000	2660000	1820000	2630000	1980000
pme0243	131	86.9	1.9	132.042	[M-H]-	C00489	Glutaric acid	Organic acids	10200000	10300000	10600000	7750000	6920000	17500000	1480000	3170000	3520000	19600000	16300000	19800000
pme0245	145.1	80.9	2.63	146.058	[M-H]-	C06104	Adipic acid	Organic acids	5400000	5230000	5120000	8820000	8480000	14000000	178000	216000	241000	5390000	4970000	4800000
pme0250	187.1	125.1	4.43	188.105	[M-H]-	C08261	Azelaic Acid	Organic acids	704000	648000	670000	613000	646000	917000	645000	368000	263000	742000	1120000	714000
pme0252	172.1	130	3.41	173.105	[M-H]-	C02710	N-Acetyl-l-leucine	Amino acid derivatives	5030000	4860000	4760000	8220000	10900000	7480000	952000	1510000	1110000	4850000	3780000	5920000
pme0255	242.1	80.9	1.19	243.086	[M-H]-	C00475	Cytidine	Nucleotide and its derivates	898000	951000	1050000	645000	526000	1220000	1120000	423000	387000	2030000	1860000	2380000
pme0256	151	108	1.17	152.033	[M-H]-	C00385	Xanthine	Nucleotide and its derivates	2020000	2160000	2210000	2700000	1660000	8440000	575000	380000	216000	1820000	3540000	2540000
pme0257	111	111	1	112.027	[M-H]-	C00106	Uracil	Nucleotide and its derivates	59900	64200	75400	82900	112000	115000	52300	58300	80900	9	77700	81500
pme0264	243.1	127.1	2.08	242.09	[M+H]+	C00214	Thymidine	Nucleotide and its derivates	2280000	3150000	3180000	2240000	1200000	2820000	2610000	1190000	1670000	4370000	4620000	4230000
pme0266	201.1	139.1	5.02	202.12	[M-H]-	C08277	Sebacate	Organic acids	3690	4230	4480	2550	3360	8370	3360	1640	1630	5850	7760	4490
pme0267	131	86.9	2.08	132.042	[M-H]-	-	2-Methylsuccinic acid	Organic acids	10600000	10800000	10700000	2930000	2970000	4320000	9330000	31800000	26200000	5300000	5610000	5280000
pme0269	229.2	167.2	6.12	230.152	[M-H]-	C02678	Dodecanedioic aicd	Organic acids	9270	11500	11100	16300	13100	17400	5950	9390	7380	9470	16900	13200
pme0270	117	98.9	1.26	116.011	[M+H]+	C01384	Maleic acid	Organic acids	4240000	6660000	7090000	16100000	17700000	11900000	1390000	2090000	9	6250000	10200000	7830000
pme0274	132.1	76.9	1	131.095	[M+H]+	C02378	6-Aminocaproic acid	Organic acids	1080000	1640000	1740000	3630000	3700000	3290000	168000	469000	318000	1870000	2810000	2130000
pme0279	189.1	128.1	0.77	190.095	[M-H]-	C00666	"2,6-Diaminooimelic acid"	Amino acid derivatives	1620000	1500000	1460000	2610000	2360000	2790000	567000	424000	273000	2370000	2720000	2310000
pme0281	165	121.1	3	166.027	[M-H]-	C06337	Terephthalic acid	Organic acids	1410000	1390000	1430000	3570000	2080000	1610000	1540000	1200000	1170000	1040000	1110000	956000
pme0282	165	76.9	2.98	166.027	[M-H]-	C01606	Phthalic acid	Organic acids	54200	51600	52600	84600	69800	98800	41900	38700	55300	48900	65900	45000
pme0285	146.1	85.9	0.77	145.085	[M+H]+	C01035	4-Guanidinobutyric acid	Organic acids	3280000	3900000	3860000	3180000	3890000	5770000	795000	1710000	1740000	3220000	4800000	3450000
pme0286	131.1	85	3.48	132.079	[M-H]-	-	2-Hydroxyisocaproic acid	Organic acids	475000	463000	459000	651000	771000	527000	228000	346000	142000	222000	701000	486000
pme0289	151.1	78.8	5.92	150.068	[M+H]+	-	4-Ethylbenzoic acid	Organic acids	140000	171000	171000	120000	126000	344000	107000	55600	57400	198000	166000	224000
pme0291	160.1	114.1	3.03	159.126	[M+H]+	-	Dl-2-Aminooctanoic acid	Organic acids	287000	295000	309000	643000	437000	746000	61500	141000	115000	194000	287000	167000
pme0292	195.1	121	3.9	196.074	[M-H]-	-	"(3,4-Dimethoxyphenyl) acetic acid"	Organic acids	22400	29300	30700	10400	13300	13000	17500	8030	5380	9	11600	136000
pme0295	146.1	85.8	1.59	145.074	[M+H]+	-	4-Acetamidobutyric acid	Organic acids	4230000	5030000	5360000	5610000	5050000	6360000	9	9	9	7860000	6860000	8860000
pme0299	147.1	61.8	5.22	148.052	[M-H]-	C00423	Cinnamic acid	Hydroxycinnamoyl derivatives	74900	81600	83700	216000	432000	69700	38500	5260	9	4670	64100	9670
pme0303	179	135.1	3.16	180.042	[M-H]-	C01197	Caffeic acid	Hydroxycinnamoyl derivatives	9480000	8890000	7790000	33200000	54900000	626000	673000	3230000	573000	9	6840000	9
pme0305	193.1	134.1	4.03	194.058	[M-H]-	C01494	Ferulic acid	Hydroxycinnamoyl derivatives	1360000	1330000	1360000	2960000	2930000	542000	1110000	478000	433000	243000	2100000	386000
pme0307	227.1	143.1	4.74	228.079	[M-H]-	C03582	Resveratrol	Hydroxycinnamoyl derivatives	20900	20900	21000	16000	99700	9	9	51600	5330	9	30100	9
pme0309	183	124.1	3.11	184.037	[M-H]-	-	Methyl gallate	Benzoic acid derivatives	21400	22700	18000	24200	131000	9	26100	26100	16000	9	18000	14900
pme0324	255.1	69.7	6.73	254.058	[M+H]+	C10028	Chrysin	Flavone	14600	16100	16600	6260	9	9	40200	48600	31600	9	6960	5160
pme0333	579.2	271.1	4.02	578.164	[M+H]+	C12627	Apigenin 7-O-neohesperidoside (Rhoifolin)	Flavone	28800	25100	23600	31100	22300	30700	14900	9	9	27300	23200	52100
pme0361	435.1	303	3.96	434.085	[M+H]+	-	Quercetin 3-alpha-L-arabinofuranoside (Avicularin)	Flavonol	464000	417000	423000	989000	1980000	272000	78200	121000	74000	57700	202000	105000
pme0363	299.1	284	5.71	300.063	[M-H]-	C04293	Chrysoeriol	Flavone	304000	269000	283000	185000	448000	171000	115000	176000	211000	193000	485000	248000
pme0368	579.2	271.1	3.96	578.164	[M+H]+	-	Apigenin 7-rutinoside (Isorhoifolin)	Flavone	20000	14700	20100	17300	20200	42500	15000	9	14800	26700	15500	42000
pme0370	595.2	287.1	3.83	594.159	[M+H]+	-	Kaempferol 3-O-rutinoside (Nicotiflorin)	Flavonol	124000	128000	121000	263000	432000	157000	28300	40300	20400	32400	9	164000
pme0376	271.1	151	5.54	272.068	[M-H]-	C00509	Naringenin	Flavanone	536000	534000	523000	881000	1300000	543000	641000	945000	316000	330000	390000	211000
pme0388	183.1	137.1	3.25	182.058	[M+H]+	C05582	Homovanillic acid	Hydroxycinnamoyl derivatives	128000	234000	164000	367000	414000	340000	814000	373000	9	132000	121000	9
pme0391	177	121	4.58	176.047	[M+H]+	C03081	4-Methylumbelliferone	Coumarins	152000	173000	182000	88200	99600	88200	169000	253000	257000	187000	122000	118000
pme0397	173.1	92.9	0.94	174.053	[M-H]-	C00493	Shikimic acid	Organic acids	32000	31500	27000	83400	71100	88700	21000	18000	9	45400	56300	61600
pme0398	353.1	191.1	2.74	354.095	[M-H]-	C00852	Chlorogenic acid (3-O-Caffeoylquinic acid)	Quinate and its derivatives	98600	85300	76300	91000	187000	103000	131000	80900	130000	9	48200	9
pme0401	369.1	163	3.65	368.111	[M+H]+	-	Chlorogenic acid methyl ester	Quinate and its derivatives	31400	45600	37500	28900	56700	42900	58500	97600	53200	9	24200	23900
pme0408	197.1	122.9	3.38	198.053	[M-H]-	C10833	Syringic acid	Hydroxycinnamoyl derivatives	96900	105000	103000	118000	150000	93800	272000	125000	122000	41200	94800	36800
pme0414	153	125.1	3.96	152.047	[M+H]+	C00755	Vanillin	Benzoic acid derivatives	697000	741000	700000	377000	304000	700000	2280000	863000	551000	667000	617000	641000
pme0418	165.1	92.9	3.84	166.063	[M-H]-	C01744	3-(4-Hydroxyphenyl)propionic acid	Hydroxycinnamoyl derivatives	479000	523000	545000	1100000	1020000	485000	375000	340000	206000	255000	513000	630000
pme0422	193.1	134.1	4.03	194.058	[M-H]-	-	3-Hydroxy-4-methoxycinnamic acid	Hydroxycinnamoyl derivatives	1370000	1350000	1390000	2950000	3000000	510000	1070000	478000	440000	245000	2040000	367000
pme0424	133.1	115	5.83	132.058	[M+H]+	C00903	trans-cinnamaldehyde	Hydroxycinnamoyl derivatives	145000	181000	173000	115000	114000	437000	92000	9	9	200000	212000	258000
pme0429	239.1	191.1	5	238.084	[M+H]+	-	"3,4,5-Trimethoxycinnamic acid"	Hydroxycinnamoyl derivatives	99900	135000	134000	88400	102000	125000	118000	144000	123000	114000	191000	153000
pme0431	577	287.9	3.67	576.127	[M+H]+	-	Procyanidin A1	Proanthocyanidins	30900	20100	28700	20400	14600	15100	170000	27700	47400	48800	10400	18700
pme0434	577	407.3	2.87	578.142	[M-H]-	-	Procyanidin B2	Proanthocyanidins	555000	502000	414000	232000	780000	9	196000	2700000	1590000	9	299000	9
pme0436	577.1	407.3	2.87	578.142	[M-H]-	-	Procyanidin B3	Proanthocyanidins	635000	587000	502000	255000	919000	9	245000	3180000	1860000	9	352000	9
pme0442	303	149.3	2.9	303.24	Protonated	C05908	Delphinidin	Anthocyanins	254000	322000	347000	133000	162000	201000	120000	139000	159000	489000	314000	606000
pme0450	289	78.8	3.18	290.3	[M-H]-	C09727	L-Epicatechin	Catechin derivatives	5860000	5820000	5670000	1790000	8700000	9	13100000	33000000	14100000	9	2460000	9
pme0463	175	158.1	1.13	174.1	[M+H]+	C01047	L-Theanine	Amino acids	3370000	4150000	4200000	9890000	7760000	6990000	275000	222000	371000	4790000	2330000	4280000
pme0486	117	100	1.32	118.027	[M-H]-	C02170	Methylmalonic acid	Organic acids	12700000	13100000	14000000	19500000	35800000	10700000	6470000	3410000	2470000	12300000	21200000	11200000
pme0489	137	108	2	136	[M+H]+	-	N-Methylnicotinamide	Nicotinic acid derivatives	818000	951000	952000	3140000	369000	1460000	93000	9	9	545000	297000	970000
pme0490	124	78	1.11	123	[M+H]+	C00253	Nicotinic acid	Nicotinic acid derivatives	15300000	17100000	17200000	16400000	15700000	17300000	46100000	34500000	36300000	16600000	15300000	15100000
pme0513	151	70.8	0.77	152.069	[M-H]-	C00379	Xylitol	Alcohols and polyols	169000	128000	164000	611000	796000	580000	55000	46400	18900	163000	258000	219000
pme0516	179.2	87	0.74	180.063	[M-H]-	C00137	Inositol	Others	1470000	1310000	1230000	4260000	3570000	4150000	304000	151000	129000	1380000	1970000	1660000
pme0519	341	58.8	0.78	342.116	[M-H]-	-	D-(+)-Sucrose	Carbohydrates	586000	595000	555000	3090000	4990000	581000	28500	43800	32700	9	82900	55000
pme0524	505.2	127	0.77	504.169	[M+H]+	-	D(+)-Melezitose	Carbohydrates	10200	13100	19200	17800	24400	9	9	9	25600	9	13700	8890
pme0534	195.2	75.1	0.7	196.058	[M-H]-	C00257	Gluconic acid	Carbohydrates	5330000	5280000	5620000	2340000	2580000	4140000	2620000	1100000	620000	11500000	5250000	8430000
pme0543	160.1	116	4.32	161.048	[M-H]-	-	Indole-5-carboxylic acid	Indole derivatives	5560000	5350000	5380000	3110000	3280000	4650000	980000	1670000	1410000	10700000	9350000	9910000
pme1002	138.1	103	1.2	137.084	[M+H]+	C00483	L-Tyramine	Amino acids	173000	185000	234000	81400	114000	147000	352000	496000	601000	256000	162000	196000
pme1011	121	104	1.31	120.069	[M+H]+	C01784	Benzamidine	Others	14700	12200	19400	8260	9	10100	191000	20600	20200	14600	9	22600
pme1055	207.1	144.1	1.95	208.085	[M-H]-	C00328	L-Kynurenine	Amino acid derivatives	116000	115000	120000	73500	102000	159000	20100	70600	91000	152000	162000	181000
pme1090	308	162	1.13	307.084	[M+H]+	C00051	Glutathione reduced form	Amino acid derivatives	130000	123000	120000	224000	17300	128000	9	29300	9840	36200	118000	83600
pme1094	116	58.9	0.93	117.079	[M-H]-	C00183	L-Valine	Amino acids	207000	260000	271000	137000	114000	114000	196000	219000	312000	238000	206000	228000
pme1097	134.1	134.1	1.13	135.055	[M-H]-	C00147	Adenine	Nucleotide and its derivates	676000	771000	786000	1170000	938000	1480000	331000	179000	130000	881000	1370000	1240000
pme1104	130.1	130.1	1.23	131.095	[M-H]-	C00407	L-Isoleucine	Amino acids	5790000	5970000	6060000	7680000	7760000	7720000	1940000	2720000	2210000	5950000	7560000	7130000
pme1107	150	132.9	1.4	151.049	[M-H]-	C00242	Guanine	Nucleotide and its derivates	1300000	1340000	1510000	2030000	2050000	2340000	903000	499000	365000	1680000	2630000	2260000
pme1119	269.1	137	0.8	268.081	[M+H]+	C00294	Inosine	Nucleotide and its derivates	123000	164000	147000	201000	126000	544000	20900	21800	31800	300000	130000	244000
pme1137	140	122	1.43	139.027	[M+H]+	C01020	6-hydroxynicotinic acid	Vitamins	448000	753000	591000	658000	532000	325000	963000	1120000	1520000	553000	424000	473000
pme1162	169	122.8	1.75	170.022	[M-H]-	C01424	Gallic acid	Benzoic acid derivatives	1160000	1150000	1250000	3470000	3820000	9	9	4680000	9	9	1850000	9
pme1175	282.1	150.1	1.47	283.092	[M-H]-	C00387	Guanosine	Nucleotide and its derivates	4670000	5160000	5470000	7120000	5390000	11800000	250000	9	9	3160000	13500000	6610000
pme1181	266.1	150.1	1.69	267.097	[M-H]-	C00330	Deoxyguanosine	Nucleotide and its derivates	15400000	16200000	17300000	13800000	5680000	25800000	3710000	713000	1380000	23300000	46400000	29800000
pme1187	257.1	125.1	1.83	258.085	[M-H]-	-	5-Methyluridine	Nucleotide and its derivates	327000	334000	338000	745000	467000	800000	420000	183000	114000	206000	129000	156000
pme1194	228	112	1.13	227.091	[M+H]+	C00881	Deoxycytidine	Nucleotide and its derivates	8260000	10800000	10800000	3160000	2450000	5580000	8880000	3170000	5100000	23200000	20300000	17600000
pme1201	273.1	167.1	5.52	274.084	[M-H]-	C00774	Phloretin	Flavanone	70000	62100	63600	37900	118000	71500	79100	225000	75400	10200	57200	14400
pme1210	150	72.8	1.18	149.051	[M+H]+	C00073	L-Methionine	Amino acids	14500000	15900000	14800000	20800000	19100000	19500000	8620000	13400000	12300000	15400000	18100000	14600000
pme1218	124	77.8	1.21	123.032	[M+H]+	C10164	2-Picolinic acid	Organic acids	3230000	4000000	3270000	3140000	3180000	3500000	9900000	6410000	8040000	3330000	2560000	3280000
pme1225	219.1	144.1	1.47	220.085	[M-H]-	C00643	5-Hydroxy-L-tryptophan	Amino acid derivatives	58000	72900	63100	84000	128000	156000	20100	58600	75900	73300	67300	87100
pme1239	320.4	128.1	1.24	321.1	[M-H]-	C11347	S-(methyl)glutathione	Amino acid derivatives	48800	63400	65100	58600	9	93800	18600	13200	8270	87100	84100	111000
pme1261	206.1	188.2	2.29	205.131	[M+H]+	C05944	Pantothenol	Alcohols and polyols	34600	30200	41300	31200	41700	43600	35500	66000	34600	35600	59800	25000
pme1281	246	78.9	2.16	247.025	[M-H]-	C00018	Pyridoxal 5'-phosphate	Vitamins	65200	51800	50300	35800	43800	44000	9	9	9	74900	58800	75900
pme1283	383	134	1.29	384.122	[M-H]-	C00021	S-(5'-Adenosy)-L-homocysteine	Amino acid derivatives	4330000	4390000	4680000	13000000	13000000	10900000	9	9	9	2470000	7020000	6360000
pme1292	167.1	122.1	2.26	168.042	[M-H]-	C00544	Homogentisic acid	Organic acids	9	9	9	106000	129000	9	290000	405000	320000	9	2000	4270
pme1296	285.1	153.1	1.53	284.076	[M+H]+	C01762	Xanthosine	Nucleotide and its derivates	9370000	12900000	12300000	14200000	8550000	23600000	418000	9	9	8250000	33300000	15800000
pme1306	250	134	1.25	249.04	[M+H]+	C00627	Pyridoxine 5'-phosphate	Vitamins	62200	62700	69000	113000	123000	98400	9	9	9	9	79400	91800
pme1310	235.1	130.1	2.05	236.08	[M-H]-	C02700	N'-Formylkynurenine	Amino acid derivatives	53700	59700	56500	30200	14000	120000	18600	41900	46200	111000	83400	138000
pme1346	300.1	168.1	1.48	299.087	[M+H]+	-	8-Hydroxyguanosine	Nucleotide and its derivates	342000	399000	420000	225000	206000	389000	443000	833000	920000	430000	405000	323000
pme1368	128	126	1.15	129.079	[M-H]-	C00408	L-Pipecolic acid	Amino acid derivatives	581000	622000	619000	1680000	1500000	618000	14500	28600	16600	133000	432000	160000
pme1376	308	112	1.25	307.057	[M+H]+	C00239	2'-Deoxycytidine-5'-monophosphate	Nucleotide and its derivates	525000	768000	802000	1060000	2150000	1290000	1020000	427000	249000	754000	812000	921000
pme1378	282.1	150.1	2.31	281.112	[M+H]+	C02494	1-Methyladenosine	Nucleotide and its derivates	4630000	5560000	5550000	5240000	3980000	8300000	160000	72300	94300	4120000	17800000	7910000
pme1383	170.1	134.1	1.11	169.074	[M+H]+	C00314	Pyridoxine	Vitamins	2950000	3400000	3230000	3280000	3670000	3450000	4020000	3630000	3760000	3320000	2120000	3090000
pme1397	271	215.1	3.75	271.24	Protonated	C05904	Pelargonidin	Anthocyanins	98400	113000	131000	154000	157000	180000	9	9	9	111000	124000	85400
pme1398	465.1	303.1	2.38	465.1	Protonated	C12138	Delphinidin 3-O-glucoside (Mirtillin)	Anthocyanins	534000	648000	698000	404000	238000	578000	1480000	698000	1120000	533000	277000	318000
pme1399	355.2	178.9	8.24	354.147	[M+H]+	C16417	Xanthohumol	Flavanone	11400	12600	12100	20100	20800	32900	11900	6080	4940	10600	17300	11800
pme1408	145.1	127.1	0.74	146.069	[M-H]-	C00064	L-Glutamine	Amino acids	842000	797000	832000	1700000	1810000	1320000	282000	171000	71900	910000	1130000	961000
pme1417	161.1	144.2	2.72	160.1	[M+H]+	C00398	L-Tryptamine	Tryptamine derivatives	990000	1110000	968000	1870000	2420000	1850000	354000	167000	83600	733000	1060000	653000
pme1419	164	61	1.77	163	[M+H]+	-	L-Methionine methyl ester	Amino acid derivatives	1240000	1320000	1270000	772000	1360000	1140000	440000	1060000	609000	1430000	1500000	2000000
pme1423	151.1	105	5.38	150.068	[M+H]+	C05629	Hydrocinnamic acid	Hydroxycinnamoyl derivatives	35900	38900	42400	35300	29100	91200	43800	9	9	41500	47300	61100
pme1424	177.1	177.1	4.59	178.063	[M-H]-	C02666	Coniferylaldehyde	Hydroxycinnamoyl derivatives	581000	545000	547000	68900	28300	45300	4800000	471000	298000	90900	83000	41100
pme1436	163	119	3.83	164.047	[M-H]-	C00811	p-Coumaric acid	Hydroxycinnamoyl derivatives	2590000	2820000	2860000	8110000	8150000	3010000	2730000	1820000	1120000	216000	979000	217000
pme1472	169	111	3.32	168.042	[M+H]+	C06672	Vanillic acid	Hydroxycinnamoyl derivatives	1220000	1210000	1160000	420000	365000	249000	6040000	4080000	2670000	590000	758000	354000
pme1473	296	134	2.85	297.09	[M-H]-	C00170	5'-Deoxy-5'-(methylthio)adenosine	Nucleotide and its derivates	61000	60300	53500	9	9	9	162000	59300	44000	78500	38900	59900
pme1478	317	179	4.43	318.038	[M-H]-	C10107	Myricetin	Flavonol	23700	23200	19600	170000	599000	9	9	57900	12600	9	17400	9
pme1488	459	139.1	3.28	458.085	[M+H]+	C09731	Epigallate catechin gallate (EGCG)	Catechin derivatives	400000	446000	399000	249000	297000	28100	187000	706000	563000	23700	142000	31100
pme1496	267.1	252.1	6.27	268.074	[M-H]-	C00858	Formononetin (4'-O-methyldaidzein)	Isoflavone	2900	3420	3340	9	9	9	9	9	9	5990	8500	10700
pme1514	305	125	2.53	306	[M-H]-	C12136	Epigallocatechin (EGC)	Catechin derivatives	9650000	9660000	9550000	3160000	14200000	9	177000	58500000	15800000	9	4990000	9
pme1518	403.1	373.1	7.02	402.132	[M+H]+	C10112	Nobiletin	Flavone	74000	96500	79600	142000	158000	88400	74200	111000	57400	62800	88100	71400
pme1521	303.1	125.1	4.09	304.058	[M-H]-	C01617	Dihydroquercetin (Taxifolin)	Flavonol	328000	297000	295000	746000	1240000	45200	191000	168000	85700	9	442000	9
pme1535	305	125	2.44	306.074	[M-H]-	C12127	(+)-Gallocatechin (GC)	Catechin derivatives	8700000	9430000	8890000	2830000	13000000	9	165000	53900000	13600000	9	4740000	9
pme1541	283.1	268	6.98	284.069	[M-H]-	C01470	Acacetin	Flavone	23100	27400	25900	11400	13500	27700	19400	12700	10400	20000	65400	37100
pme1550	373.1	373.1	7.5	372.121	[M+H]+	C10190	Tangeretin	Flavone	48700	62100	62400	96500	95600	53400	45000	98200	43300	40900	50700	50700
pme1551	463.1	300	3.78	464.096	[M-H]-	C10108	Myricetin 3-O-rhamnoside (Myricitrin)	Flavonol	21400	18400	19700	16300	64200	11600	25900	33000	20000	11400	14500	15100
pme1562	441.3	289.1	3.83	442.3	[M-H]-	-	Epicatechin gallate (ECG)	Catechin derivatives	194000	217000	216000	98200	76200	27800	190000	229000	213000	9	62600	19500
pme1580	287.1	135.1	5.03	288.063	[M-H]-	C05631	Eriodictyol	Flavanone	1110000	961000	924000	2640000	4070000	79600	501000	583000	163000	12700	1600000	16100
pme1587	417.1	255.1	3.52	416.111	[M+H]+	C10216	Daidzein 7-O-glucoside (Daidzin)	Isoflavone	427000	442000	406000	360000	447000	499000	214000	346000	257000	528000	382000	414000
pme1598	463.1	301.1	3.81	464.132	[M-H]-	-	Hesperetin 5-O-glucoside	Flavanone	141000	150000	138000	310000	496000	124000	116000	108000	91400	9	88800	73300
pme1605	593.2	285.1	3.66	594.159	[M-H]-	-	Kaempferol 3-O-robinobioside (Biorobin)	Flavonol	60600	71500	82200	95900	158000	114000	9	9	9	9	106000	177000
pme1637	179.1	146.1	3.86	180.079	[M-H]-	C00590	Coniferyl alcohol	Hydroxycinnamoyl derivatives	69300	68800	55000	42200	25700	9	204000	351000	112000	9	17400	9
pme1646	357.1	136.1	5.36	358.142	[M-H]-	-	Pinoresinol	Hydroxycinnamoyl derivatives	14900	13500	12900	17800	18400	13400	54100	18000	9	9	9	9
pme1676	245.1	160.9	4.14	246.1	[M-H]-	-	N-(3-Indolylacetyl)-L-alanine	Amino acid derivatives	325000	340000	345000	140000	162000	219000	9	24000	36400	799000	472000	912000
pme1683	477.2	258.1	2.25	476.168	[M+H]+	C12276	D-Pantothenic dcid	Organic acids	119000	142000	143000	255000	278000	170000	39300	65900	24000	80000	219000	117000
pme1684	179.1	161.1	0.76	178.048	[M+H]+	C00198	"D-(+)-Glucono-1,5-lactone"	Carbohydrates	46400	48200	61600	56400	50200	44000	28100	9	9	45100	48700	67300
pme1691	147.1	88	0.77	146.118	[M+H]+	C08201	Acetylcholine	Cholines	1120000	1340000	1560000	1520000	1710000	1520000	525000	9	9	1330000	1370000	1250000
pme1695	223.1	149.1	4.01	224.069	[M-H]-	C00482	Sinapic acid	Hydroxycinnamoyl derivatives	1390000	1450000	1420000	3850000	4970000	265000	9	84600	114000	9	2370000	9
pme1709	138.1	78	3.69	137.048	[M+H]+	-	Nicotinic Acid Methyl Ester (Methyl Nicotinate)	Vitamins	727000	814000	700000	1080000	4290000	510000	9	9	9	248000	524000	342000
pme1711	117.1	99.9	2.09	118.063	[M-H]-	-	3-Hydroxy-3-methyl butyric acid	Organic acids	362000	377000	385000	255000	292000	445000	490000	317000	204000	357000	430000	576000
pme1712	275	257.1	0.71	276.132	[M-H]-	C00449	L-Saccharopine	Amino acid derivatives	383000	387000	350000	373000	391000	624000	75100	62800	48400	823000	873000	1020000
pme1724	137.1	77	6.2	136.052	[M+H]+	C20645	Methyl benzoate	Benzoic acid derivatives	146000	182000	182000	116000	45100	571000	9	9	9	282000	185000	409000
pme1735	181.1	108	4.75	182.058	[M-H]-	-	"Ethyl 3,4-Dihydroxybenzoate (Ethyl protocatechuate)"	Organic acids	10200	12000	14100	50300	39800	5110	9	9	9	9	7190	9
pme1738	138.1	95	0.81	137.071	[M+H]+	C02918	3-Carbamyl-1-methylpyridinium (1-Methylnicotinamide)	Pyridine derivatives	73800	94300	75700	54000	52500	59200	35400	40200	63300	94700	58000	69000
pme1773	595	287.9	2.62	595	Protonated	C08620	Cyanidin 3-O-rutinoside (Keracyanin)	Anthocyanins	793000	1020000	784000	370000	1300000	9	9	10200000	3160000	9	630000	9
pme1777	611	287.7	2.15	611	Protonated	C08639	"Cyanidin 3,5-O-diglucoside (Cyanin)"	Anthocyanins	289000	443000	420000	183000	720000	9	9	7830000	1040000	9	173000	9
pme1793	595	271.8	2.4	595	Protonated	C08725	Pelargonin	Anthocyanins	74400	96900	87400	9	138000	9	9	1220000	325000	9140	38100	9
pme1814	153	108.1	2.57	154.027	[M-H]-	C00628	"2,5-dihydroxybenzoic acid (Gentisic acid)"	Benzoic acid derivatives	652000	586000	587000	402000	422000	206000	1050000	2320000	778000	9	394000	78200
pme1820	151	107.1	3.25	152.047	[M-H]-	C00642	p–Hydroxyphenyl acetic acid	Organic acids	1060000	1040000	1050000	859000	742000	1350000	54200	103000	102000	1790000	1970000	1980000
pme1824	153.1	109.1	2.55	154.027	[M-H]-	C00230	Protocatechuic acid	Catechin derivatives	879000	869000	910000	1080000	1310000	619000	1410000	2240000	1480000	173000	823000	200000
pme1828	118.1	118.1	0.78	117.079	[M+H]+	C00719	Betaine	Alkaloids	35500000	45100000	48200000	7180000	10800000	11400000	4700000	18500000	21200000	136000000	53400000	101000000
pme1830	117	99.9	1.31	118.027	[M-H]-	C00042	Succinic acid	Organic acids	13000000	13700000	14200000	20100000	37100000	10500000	6460000	3360000	2460000	13000000	21800000	11200000
pme1841	103	86.1	0.62	102.116	[M+H]+	C01672	"1,5-Diaminopentane"	Phenolamides	157000	191000	194000	186000	191000	128000	161000	186000	209000	285000	116000	244000
pme1846	179	70.9	0.76	180.063	[M-H]-	C00031	D(+)-Glucose	Carbohydrates	2940000	2770000	2810000	5230000	5330000	4720000	2020000	1530000	1530000	2340000	2610000	2150000
pme1851	130.1	88	0.93	131.07	[M-H]-	C00300	Creatine	Organic acids	2110000	2420000	2430000	2370000	2560000	2870000	1350000	1660000	1160000	2620000	2170000	3870000
pme1872	114.1	85.9	0.79	115.063	[M-H]-	C00148	L-Proline	Amino acids	34000	32500	35500	106000	115000	77100	12400	17400	11400	35100	53700	46800
pme1894	183	59.3	0.77	182.079	[M+H]+	C00794	D-Sorbitol	Alcohols and polyols	358000	264000	341000	130000	132000	131000	229000	508000	573000	299000	166000	265000
pme1936	114.1	114	0.57	113.059	[M+H]+	C00791	Creatinine	Organic acids	679000	771000	726000	640000	650000	517000	714000	564000	622000	690000	652000	695000
pme1944	183.1	111	0.79	182.079	[M+H]+	C00392	D-Mannitol	Alcohols and polyols	244000	225000	236000	61100	92700	72700	329000	615000	623000	151000	80000	105000
pme1949	375	255.2	3.17	376.138	[M-H]-	C00255	Riboflavin	Vitamins	1860000	1780000	1750000	2310000	2000000	1550000	1120000	661000	627000	1800000	2160000	1870000
pme1966	126	126	0.84	125.015	[M+H]+	C00245	2-Aminoethanesulfonic acid	Organic acids	870000	1160000	898000	2070000	3300000	1950000	261000	304000	339000	1330000	1340000	1830000
pme1977	173.1	83	3.82	174.089	[M-H]-	C08278	Suberic acid	Organic acids	1480000	1570000	1590000	1680000	2450000	1630000	2640000	2150000	1510000	1090000	1590000	1100000
pme1988	90	71.8	0.78	89.048	[M+H]+	C00041	L-Alanine	Amino acids	3240000	4470000	4330000	3760000	4170000	4650000	2100000	2060000	981000	4560000	5330000	5610000
pme2019	149	58.9	0.77	150.053	[M-H]-	-	DL-Arabinose	Carbohydrates	1030000	1050000	1100000	1570000	2110000	1680000	461000	444000	346000	944000	984000	926000
pme2024	177	160.2	1.58	176.095	[M+H]+	C00780	serotonin	Tryptamine derivatives	8270000	9260000	9150000	24100000	30600000	6640000	4950000	3870000	1760000	742000	7880000	2280000
pme2033	133	70.8	0.97	134.022	[M-H]-	C00497	L(-)-Malic acid	Organic acids	289000	366000	428000	1840000	1490000	1050000	9	9	9	280000	460000	406000
pme2036	191	85	1.13	192.063	[M-H]-	C00296	Quinic acid	Quinate and its derivatives	2720000	2440000	2110000	2380000	2430000	2010000	1430000	2540000	3100000	2300000	1520000	1750000
pme2049	103	56.8	1.57	104.047	[M-H]-	C05984	2-Hydroxybutanoic acid	Organic acids	681000	725000	804000	748000	612000	962000	9	9	9	1410000	865000	1270000
pme2050	191	131	0.84	192.027	[M-H]-	C00158	Citric acid	Organic acids	5950000	7470000	8750000	21700000	18800000	16700000	504000	1290000	2180000	8150000	4890000	6730000
pme2108	163	103	0.7	162.113	[M+H]+	C00318	L-Carnitine	Others	136000	93400	99100	10500	11900	11200	92800	139000	144000	43100	33100	29600
pme2111	175	87	0.99	176.12	[M-H]-	C00072	L-ascorbate	Vitamins	885000	994000	1140000	154000	32200000	9	509000	807000	266000	300000	267000	422000
pme2122	112.1	94.6	0.63	111.08	[M+H]+	C00388	Histamine	Amino acid derivatives	4000000	5020000	4710000	2400000	2170000	3550000	3170000	2900000	2880000	7950000	6720000	7210000
pme2129	131.1	68.9	3.51	132.079	[M-H]-	-	(S)-(-)-2-Hydroxyisocaproic acid	Organic acids	4340000	4020000	4000000	5470000	6130000	4960000	1980000	3210000	1340000	2040000	6170000	4730000
pme2136	123.1	123	0.88	122.058	[M+H]+	-	DL-threitol	Alcohols and polyols	45500	63600	61400	17400	23100	12400	70600	112000	114000	31700	11600	28000
pme2155	181	67	2.38	180	[M+H]+	C07480	Theobromine	Alkaloids	402000	453000	394000	466000	436000	363000	269000	269000	353000	221000	318000	830000
pme2165	155	111	1.08	156.017	[M-H]-	C00295	Orotic acid	Vitamins	607000	691000	648000	1070000	915000	605000	486000	780000	718000	652000	478000	457000
pme2181	513.2	453.2	6.74	514.22	[M-H]-	C08773	Nomilin	Terpenoids	62500	67100	65700	104000	95600	75400	33500	80600	79800	35900	82600	38500
pme2253	177.1	74.8	0.81	178.048	[M-H]-	C01040	L-Gulonic-γ-lactone	Carbohydrates	51400	58900	66300	30400	9	44900	113000	204000	205000	58700	39700	50900
pme2256	151.1	70.8	0.73	152.069	[M-H]-	C01904	D-Arabitol	Alcohols and polyols	140000	139000	141000	76200	97300	115000	99600	168000	133000	143000	145000	146000
pme2266	245.1	227.1	3.32	244.088	[M+H]+	C00120	Biotin	Vitamins	11400000	12300000	11600000	14700000	17700000	15600000	7490000	5680000	2530000	12400000	15200000	14700000
pme2268	138	137.9	0.79	137.048	[M+H]+	C01004	Trigonelline	Alkaloids	92200	250000	212000	144000	169000	259000	68000	75400	120000	274000	225000	320000
pme2277	152	108.1	1.34	153.043	[M-H]-	-	3-Aminosalicylic acid	Organic acids	113000	151000	116000	132000	127000	235000	96800	91000	54700	143000	128000	135000
pme2278	362	78.9	1.15	363.058	[M-H]-	-	Guanosine monophosphate	Nucleotide and its derivates	278000	274000	321000	1360000	1210000	733000	9	9	9	124000	478000	326000
pme2289	287.2	143.4	10.93	286.23	[M+H]+	C00473	Vitamin A	Vitamins	5350	6550	8420	11100	12200	6710	5810	5700	3090	3190	8880	3880
pme2292	89	71.9	0.64	88.1	[M+H]+	C00134	Putrescine	Phenolamides	1010000	1580000	1690000	1000000	1110000	1680000	691000	9	9	2160000	9000000	4220000
pme2296	369.1	177.1	7.26	368.126	[M+H]+	C10443	Curcumin	Others	13500	14900	11700	11100	7360	25500	11500	9	9	10500	9620	12900
pme2319	301.1	242.1	5.63	302.079	[M-H]-	C01709	Hesperetin	Flavanone	2360	2480	2870	3770	4250	2500	2770	9	9	9	4320	9
pme2362	151	105	2.91	152.047	[M-H]-	C01984	Mandelic acid	Organic acids	184000	137000	131000	78300	63700	235000	9	9	9	154000	120000	159000
pme2366	122.1	105	2.39	121.089	[M+H]+	C05332	Phenethylamine	Others	4240000	4780000	4720000	570000	712000	1150000	5910000	5430000	7700000	7470000	4590000	8940000
pme2367	109	80.9	3.37	108.021	[M+H]+	C00472	Quinone	Others	481000	467000	389000	482000	1120000	9	9	9	9	384000	425000	399000
pme2380	145	80.8	1.13	146.022	[M-H]-	-	A-Ketoglutaric acid	Organic acids	779000	849000	799000	41900	9	76800	2260000	3450000	840000	68600	81600	86900
pme2427	222.1	163	2.61	223.085	[M-H]-	-	N-Acetyl-L-tyrosine	Amino acid derivatives	1820000	1860000	1690000	2300000	2700000	2120000	247000	393000	304000	2540000	2610000	3010000
pme2433	106	88.1	0.68	105.079	[M+H]+	C06772	Diethanolamine	Others	305000	423000	403000	425000	448000	362000	172000	160000	143000	375000	493000	432000
pme2435	163	70.8	0.82	164.069	[M-H]-	C01019	L-Fucose	Carbohydrates	19700	23000	30600	9	9	9	17500	15700	9680	9	33800	41300
pme2459	449.1	287.1	3.77	448.101	[M+H]+	C03951	Luteolin 7-O-glucoside (Cynaroside)	Flavone	448000	376000	283000	618000	1220000	612000	239000	419000	302000	197000	308000	237000
pme2482	139.1	93	3.01	138.032	[M+H]+	C16700	Protocatechuic aldehyde	Catechin derivatives	273000	314000	280000	264000	244000	258000	1350000	1100000	533000	114000	135000	138000
pme2527	133	70	0.65	132.16	[M+H]+	C00077	L(+)-Ornithine	Amino acids	656000	837000	927000	1390000	1010000	764000	1040000	540000	343000	505000	602000	562000
pme2529	163.2	162.9	0.83	164.069	[M-H]-	C07326	"1,5-Anhydro-D-glucitol"	Alcohols and polyols	113000	115000	132000	159000	148000	197000	50400	39000	41100	142000	153000	164000
pme2541	103	56.8	1.55	104.047	[M-H]-	-	α-Hydroxyisobutyric acid	Organic acids	9	9	9	119000	106000	165000	9	9	9	296000	201000	273000
pme2550	173	137	0.75	174.016	[M-H]-	C00417	Cis-Aconitic acid	Organic acids	14500	16800	9600	20700	20100	15600	6280	9	9	15900	12100	16500
pme2559	174	88	1.19	175.048	[M-H]-	C01042	N-Acetylaspartate	Amino acid derivatives	823000	891000	825000	447000	496000	679000	9	9	9	1640000	1460000	3380000
pme2566	217	88	1.14	218.09	[M-H]-	C03740	(5-L-Glutamyl)-L-amino acid	Amino acid derivatives	241000	248000	270000	201000	206000	318000	104000	155000	50000	389000	367000	501000
pme2596	184.1	148.1	1.67	183.053	[M+H]+	C00847	4-Pyridoxic acid	Pyridine derivatives	4690000	5180000	5130000	2570000	2930000	4250000	13500000	9670000	6740000	3410000	3470000	3400000
pme2598	167.1	139	2.43	168.042	[M-H]-	-	"3,4-Dihydroxybenzeneacetic acid"	Organic acids	366000	346000	310000	93300	9	189000	673000	646000	486000	285000	266000	255000
pme2607	192.1	114.9	3.04	191.058	[M+H]+	C05635	5-Hydroxyindole-3-acetic acid	Indole derivatives	10600000	9630000	9950000	7390000	8370000	6900000	4980000	8270000	6290000	13600000	12600000	13000000
pme2617	166	149.1	0.65	165.046	[M+H]+	-	Methionine sulfoxide	Amino acid derivatives	644000	710000	712000	343000	324000	599000	770000	314000	219000	889000	1070000	1270000
pme2634	118	88	0.84	117.079	[M+H]+	C01826	Dl-Norvaline	Amino acids	11400	32100	29900	23000	9	20700	4370	5670	4600	18500	27900	18600
pme2636	301.2	253.2	4.61	302.152	[M-H]-	C18166	Enterodiol	Alcohols and polyols	12800	9960	11100	16700	15000	13900	10100	4980	3910	13600	11700	9910
pme2652	205	127.1	5.91	206.044	[M-H]-	C00725	(R)-lipoic acid	Organic acids	52400	60100	58500	191000	220000	95700	9	9	9	17600	82600	40900
pme2670	121	91.9	3.69	122.037	[M-H]-	C00633	4-Hydroxybenzaldehyde	Benzoic acid derivatives	2700000	2760000	2880000	1600000	918000	6790000	2560000	1070000	919000	3190000	2150000	3890000
pme2693	131	71.9	0.72	130.111	[M+H]+	C02714	N-Acetylputrescine	Phenolamides	1930000	2820000	2890000	2550000	2080000	3010000	761000	643000	411000	3290000	6560000	4130000
pme2698	313.4	120	3.52	312.147	[M+H]+	-	Phe-Phe	Amino acid derivatives	276000	226000	220000	414000	422000	305000	149000	70700	28000	199000	219000	302000
pme2706	153.2	109	2.64	154.027	[M-H]-	C00196	"2,3-Dihydroxybenzoic acid"	Organic acids	942000	902000	951000	1170000	1140000	692000	1290000	2190000	1450000	9	931000	229000
pme2720	144.1	126.1	4.49	145.053	[M-H]-	C08493	Indole-3-carboxaldehyde	Indole derivatives	277000	265000	268000	141000	59600	338000	51300	19700	18400	664000	819000	730000
pme2735	399.2	250.1	0.76	398.137	[M+H]+	C00019	S-(5'-Adenosyl)-L-methionine	Amino acid derivatives	4040000	4670000	5910000	487000	313000	1650000	6700000	3270000	2830000	10800000	3220000	8220000
pme2746	784.2	437.2	2.78	785.157	[M-H]-	C00016	Flavin adenine dinucleotide (FAD)	Nucleotide and its derivates	264000	199000	105000	106000	88000	57500	269000	124000	109000	150000	206000	147000
pme2755	222	138.1	0.6	221.09	[M+H]+	C00140	N-Acetyl-D-glucosamine	Carbohydrates	11200000	12900000	15800000	11800000	11900000	11400000	17400000	15300000	14900000	18200000	12100000	12200000
pme2758	162	144.1	0.78	163.129	[M-H]-	C03079	4-Hydroxy-L-glutamic acid	Amino acid derivatives	38000	31300	29900	26200	35000	42400	20100	27900	9	54900	40300	60500
pme2765	181.1	145	2.42	180.065	[M+H]+	C13747	"1,7-Dimethylxanthine"	Nucleotide and its derivates	49600	57900	51800	227000	157000	73300	9	9	9	9	9	9
pme2786	219	160.1	3.23	218.106	[M+H]+	C00978	N-Acetyl-5-hydroxytryptamine	Tryptamine derivatives	1010000	1040000	998000	627000	873000	913000	366000	674000	356000	682000	1010000	989000
pme2801	167	124.1	1.74	166.049	[M+H]+	C16353	7-Methylxanthine	Nucleotide and its derivates	3740000	4240000	3840000	8340000	6580000	5090000	2510000	1200000	1310000	4080000	4520000	5460000
pme2812	249	190.2	3.38	248.116	[M+H]+	C05643	6-Hydroxymelatonin	Tryptamine derivatives	18300	17300	23600	34100	62900	32700	20600	16600	19700	31000	31000	29400
pme2819	287.2	173.2	11.2	286.23	[M+H]+	-	"All-trans-13,14-dihydroretinol"	Vitamins	17400	33900	38000	38300	39700	23400	20200	40300	47000	41700	32000	30000
pme2827	239	223	6.74	240.245	[M-H]-	C00517	Palmitaldehyde	Lipids_Fatty acids	21100000	25700000	28500000	3080000	2820000	2940000	3180000	3800000	3620000	2930000	3380000	3280000
pme2828	140	98.9	0.59	139.027	[M+H]+	C00870	4-Nitrophenol	Others	871000	545000	1050000	9	9	9	281000	354000	401000	1120000	786000	1000000
pme2836	178.1	160.1	2.86	177.079	[M+H]+	-	5-Hydroxytryptophol	Indole derivatives	128000	201000	86300	324000	397000	9	58500	289000	220000	9	373000	9
pme2867	158.1	83	2.67	157.074	[M+H]+	C20828	3-Methylcrotonyl glycine	Amino acid derivatives	14600	13800	13300	9	9	9	17900	9	15300	18200	9	25700
pme2884	166	124.1	0.77	167.037	[M-H]-	-	Guanidinoethyl sulfonate	Organic acids	42500	42700	46200	11300	13900	21200	10100	14800	12400	106000	100000	135000
pme2890	269	134	0.81	268.055	[M+H]+	C01817	L-Homocystine	Amino acids	954000	1340000	1540000	225000	153000	293000	3780000	1990000	1370000	515000	365000	366000
pme2898	321.1	153.1	3.53	320.053	[M+H]+	C02906	Dihydromyricetin	Flavonol	3480000	3820000	3310000	9	9	9	4970000	9290000	12100000	5100000	2170000	1980000
pme2903	137	92.5	3.05	138.032	[M-H]-	C00156	4-Hydroxybenzoic acid	Organic acids	2190000	2190000	2210000	1640000	1480000	1930000	5410000	4800000	3070000	1200000	1000000	1080000
pme2914	161	56.8	1.4	162.053	[M-H]-	C03761	"3-Hydroxy-3-methylpentane-1,5-dioic acid"	Amino acid derivatives	12200000	12900000	13200000	9270000	13500000	10600000	4290000	7760000	11000000	16600000	19900000	25000000
pme2957	271.1	151.1	5.45	272.069	[M-H]-	C06561	Naringenin chalcone	Flavanone	802000	793000	777000	1280000	1820000	863000	956000	1350000	450000	468000	583000	314000
pme2963	287.1	125.1	4.58	288.063	[M-H]-	C00974	Aromadedrin (Dihydrokaempferol)	Flavonol	853000	741000	703000	1110000	1660000	1130000	639000	450000	166000	441000	939000	350000
pme2988	149.2	107	5.6	148.052	[M+H]+	C02274	"3,4-Dihydrocoumarin"	Coumarins	3320000	4390000	4760000	2940000	2440000	10200000	3700000	428000	312000	4610000	6220000	6360000
pme2991	191	176.1	4.11	192.042	[M-H]-	C01752	Scopoletin (7-Hydroxy-5-methoxycoumarin)	Coumarins	97500	102000	94700	196000	141000	120000	155000	46700	16500	45900	114000	56400
pme2996	161	117	4.48	162.032	[M-H]-	C20414	4-Hydroxycoumarin	Coumarins	2340000	2310000	2270000	1390000	1480000	2060000	416000	703000	518000	4200000	3920000	4320000
pme3007	403	159	0.68	404.161	[M-H]-	C00015	Uridine 5’-diphosphate	Nucleotide and its derivates	35500	51300	40000	37900	43300	36700	33900	44800	47200	37900	37000	35400
pme3009	175	98.9	0.59	174.016	[M+H]+	-	trans-Citridic acid	Organic acids	472000	518000	501000	727000	633000	731000	9	9	9	9	634000	481000
pme3011	104.1	87	0.77	103.063	[M+H]+	C00334	γ-aminobutyric acid	Organic acids	409000	779000	712000	903000	1010000	797000	149000	127000	153000	723000	1020000	842000
pme3017	104	85.9	0.74	103.063	[M+H]+	C03665	2-Aminoisobutyric acid	Amino acid derivatives	4830000	6530000	6720000	9720000	9510000	10700000	3030000	2860000	3090000	7440000	8430000	7750000
pme3033	104	58	0.75	103.063	[M+H]+	C01026	"N,N-Dimethylglycine"	Amino acid derivatives	16100000	22400000	22000000	27600000	30300000	23300000	5610000	5580000	5470000	21500000	25900000	22300000
pme3034	131	86.9	1.89	132.042	[M-H]-	-	ethylmalonate	Organic acids	310000	320000	345000	238000	234000	491000	59000	113000	99100	554000	488000	607000
pme3038	130	83.9	1.04	129.043	[M+H]+	C01879	5-oxoproline	Amino acid derivatives	15200000	28500000	29100000	38700000	28400000	54000000	1180000	1350000	1330000	17700000	39400000	25400000
pme3069	556.3	371.2	10.22	555.284	[M+H]+	C05122	Taurocholic acid	Organic acids	556000	592000	606000	619000	623000	645000	606000	599000	675000	617000	540000	590000
pme3081	169.1	134.1	0.66	168.09	[M+H]+	C00534	4-(Aminomethyl)-5-(hydroxymethyl)-2-methylpyridin-3-ol	Others	3210000	3620000	3770000	6010000	5640000	4730000	2880000	1820000	1500000	3110000	4000000	3700000
pme3083	164	92	3.84	165.043	[M-H]-	-	2-(Formylamino)benzoic acid	Organic acids	7830000	8350000	8490000	24600000	23700000	9340000	8140000	5270000	3270000	1870000	3360000	1870000
pme3090	239	168.1	0.65	240.122	[M-H]-	-	(S)-2-(4-Aminobutanamido)-3-(1-methyl-1H-imidazol-5-yl)propanoic acid	Organic acids	7090	8420	8420	9	9	9	5800	6030	6380	8830	10100	7670
pme3096	118	73.9	1.32	119.022	[M-H]-	C00872	Aminomalonic acid	Organic acids	4410000	4620000	5010000	6490000	12000000	3740000	2520000	1410000	943000	4330000	7250000	3860000
pme3104	150	133.1	1.03	149.07	[M+H]+	C02216	1-Methyladenine	Nucleotide and its derivates	12800000	15900000	16600000	27600000	31000000	35100000	4730000	8370000	10100000	19600000	22300000	22800000
pme3123	209	179.1	3.83	210.089	[M-H]-	C02325	Sinapyl alcohol	Hydroxycinnamoyl derivatives	20600	16700	15600	119000	139000	9	9	16700	9	9	9	9
pme3130	465	302.9	3.85	464.096	[M+H]+	-	Quercetin 4'-O-glucoside (Spiraeoside)	Flavonol	1140000	1320000	1130000	2660000	4930000	991000	1010000	834000	995000	334000	9	531000
pme3140	175	131.1	4.16	176.047	[M-H]-	-	6-Hydroxy-4-methylcoumarin	Coumarins	90400	123000	107000	93500	89200	123000	32800	9	9	131000	170000	215000
pme3148	400.3	341.4	8.17	399.335	[M+H]+	C02990	L-Palmitoylcarnitine	Others	9600	12200	10200	11800	13100	6240	9750	24400	20800	6730	10700	8210
pme3154	147.1	58.8	1.3	148.074	[M-H]-	-	(Rs)-Mevalonic acid	Organic acids	152000	175000	263000	9	9	9	283000	736000	432000	143000	119000	153000
pme3160	259	96.9	0.69	260.03	[M-H]-	C00092	D-Glucose 6-phosphate	Carbohydrates	1200000	1240000	1500000	953000	2860000	578000	1340000	1170000	996000	522000	483000	419000
pme3163	289	78.9	1.08	290.04	[M-H]-	-	D-Sedoheptuiose 7-phosphate	Carbohydrates	262000	484000	642000	402000	1500000	291000	64600	161000	294000	348000	661000	277000
pme3174	324	112	0.78	323.052	[M+H]+	C00055	Cytidine 5'-monophosphate (Cytidylic acid)	Nucleotide and its derivates	1390000	2150000	2130000	5480000	6550000	1940000	28300	21700	21900	707000	4600000	1100000
pme3179	179	75.9	0.78	178.041	[M+H]+	C01419	CYS-GLY	Amino acid derivatives	40500	59800	38500	9	9	9	14900	13500	9710	57600	59600	56300
pme3184	332	136.1	1.14	331.068	[M+H]+	C00360	2'-Deoxyadenosine-5'-monophosphate	Nucleotide and its derivates	3100000	3860000	4010000	5580000	8040000	5320000	3220000	3540000	3280000	3080000	2920000	2700000
pme3186	169	122.8	1.07	169.998	[M-H]-	-	Dl-Glyceraldehyde3-phosphate	Others	23100	21700	17500	38000	44400	36300	9	9	9	23600	25200	22500
pme3188	323	78.8	1.23	324.036	[M-H]-	C00105	Uridine 5'-monophosphate	Nucleotide and its derivates	18200000	20200000	21100000	56800000	81700000	20400000	66300	40100	29400	3920000	52600000	9260000
pme3193	116	73.9	1.2	117.043	[M-H]-	-	N-acetylglycine	Amino acid derivatives	81400	110000	130000	274000	202000	203000	9	9	9	96400	247000	173000
pme3200	74	56.9	0.71	73.0971	[M+H]+	-	1-methylguanidine	Nucleotide and its derivates	203000	336000	341000	316000	234000	257000	73100	115000	64600	279000	326000	329000
pme3207	141	58.7	0.69	142.027	[M-H]-	-	"trans,trans-Muconic acid"	Organic acids	176000	147000	106000	563000	406000	492000	127000	9	9	437000	678000	821000
pme3208	445	282.1	3.51	446.121	[M-H]-	C16195	Glycitin	Isoflavone	903000	906000	866000	1390000	1460000	1940000	9	9	9	1210000	966000	1160000
pme3209	431	269.1	3.93	432.106	[M-H]-	C09126	Genistein 7-O-Glucoside (Genistin)	Isoflavone	124000	107000	110000	122000	126000	124000	9	9	9	133000	146000	187000
pme3212	465	302.8	3.81	464.096	[M+H]+	C05623	Quercetin 3-O-glucoside (Isotrifoliin)	Flavonol	1320000	1490000	1270000	3200000	5270000	806000	1260000	1250000	1130000	291000	701000	408000
pme3215	255	119.1	6.06	256.074	[M-H]-	C08650	Isoliquiritigenin	Flavanone	4390	4200	4960	4820	1830	9	7140	9	9	6790	9	8850
pme3221	165	137.1	6.54	164.084	[M+H]+	C10469	Isoeugenol	Others	264000	335000	340000	40600	47800	197000	518000	68000	84600	658000	231000	455000
pme3233	285	270.1	5.01	284.069	[M+H]+	C01562	Calycosin	Isoflavone	19900	28700	24500	29500	34000	57100	30200	14500	10700	22600	28300	31700
pme3237	257	137.1	4.85	256.074	[M+H]+	C09762	Liquiritigenin	Flavanone	68500	138000	138000	192000	181000	271000	31100	29800	116000	125000	129000	114000
pme3246	341	179.1	2.72	342.132	[M-H]-	C00761	Coniferin	Hydroxycinnamoyl derivatives	892000	690000	666000	1980000	1540000	1160000	560000	319000	262000	337000	531000	279000
pme3250	285	270.2	7	284.069	[M+H]+	C00814	Biochanin A	Isoflavone	12300	11000	16400	9160	11100	13800	10800	9	6050	8340	25600	16400
pme3255	179	138	7.3	178.099	[M+H]+	C10454	Methyleugenol	Hydroxycinnamoyl derivatives	119000	128000	115000	119000	119000	100000	94200	122000	132000	113000	97800	117000
pme3256	611	303	2.37	611	Protonated	C16315	Delphinidin 3-O-rutinoside (Tulipanin)	Anthocyanins	24600	34100	29200	9	35300	9	9	9	36100	9	9	9
pme3263	269	225	4.37	270.053	[M-H]-	C02495	2'-Hydroxydaidzein	Isoflavone	97000	74500	77200	129000	110000	190000	27000	30700	27700	87500	119000	104000
pme3268	449	286.9	3.93	448.101	[M+H]+	C12626	Kaempferol 3-O-galactoside (Trifolin)	Flavonol	371000	323000	282000	581000	903000	550000	146000	221000	234000	126000	69800	129000
pme3276	285	217.1	4.79	286.048	[M-H]-	C12134	2'-Hydroxygenistein	Isoflavone	8130	7910	7700	12600	23400	9	2270	3460	6450	9	12500	9
pme3285	275	139.1	3.28	274.084	[M+H]+	C09320	"Afzelechin (3,5,7,4'-Tetrahydroxyflavan)"	Flavanone	120000	108000	128000	178000	483000	175000	103000	143000	76300	159000	113000	80200
pme3292	283	268.1	6.95	284.069	[M-H]-	C10521	Prunetin	Isoflavone	28600	28200	25800	12300	16000	25300	20500	10500	8690	19500	70000	36900
pme3300	301	149.1	4.38	302.043	[M-H]-	C10192	Tricetin	Flavone	53400	41900	36200	54000	99100	55400	9	9	9	9	80300	9
pme3305	149	130.1	3.5	150.068	[M-H]-	C02646	p-Coumaryl alcohol	Hydroxycinnamoyl derivatives	16200	15700	15200	16400	13300	11100	103000	60600	10200	9	9	9
pme3309	145.1	101.1	2.63	146.058	[M-H]-	-	2-Methylglutaric acid	Organic acids	4580000	4900000	4540000	7200000	6810000	11300000	177000	255000	254000	4900000	4550000	4340000
pme3313	259	78.8	0.97	260.03	[M-H]-	C00085	D-Fructose 6-phosphate	Carbohydrates	1240000	1340000	1520000	280000	724000	217000	1500000	1850000	1460000	486000	332000	384000
pme3336	382	134.1	2.17	383.108	[M-H]-	-	N6-Succinyl Adenosine	Nucleotide and its derivates	626000	668000	642000	1140000	4280000	936000	109000	71100	27300	57300	567000	121000
pme3346	131.1	70.8	2.63	132.079	[M-H]-	-	5-hydroxyhexanoic acid	Organic acids	324000	301000	304000	472000	400000	720000	9	9	23000	266000	423000	270000
pme3349	282	192.1	1.91	283.092	[M-H]-	-	8-Hydroxy-2-deoxyguanosine	Nucleotide and its derivates	24400	27600	31800	37300	34900	41600	9	9	9	27700	64200	42900
pme3351	144.1	126.1	0.82	145.074	[M-H]-	C04076	Allysine(6-Oxo DL-Norleucine)	Amino acid derivatives	66200	78700	89000	57800	79000	132000	23700	24600	12600	106000	117000	137000
pme3367	161	105.1	6.02	160.052	[M+H]+	-	6-MethylCoumarin	Coumarins	408000	490000	467000	349000	330000	1190000	282000	85600	63300	534000	585000	691000
pme3384	162	74	1.21	161.069	[M+H]+	-	N-Acetylthreonine	Amino acid derivatives	9	9	9	171000	133000	9	9	475000	528000	9	9	9
pme3387	187	145.1	0.77	188.127	[M-H]-	C01924	H-HomoArg-OH	Amino acid derivatives	347000	376000	400000	444000	434000	364000	54600	51200	33200	900000	437000	851000
pme3396	289	215.1	3.66	288.063	[M+H]+	C01378	Fustin	Flavonol	348000	397000	379000	225000	272000	349000	222000	220000	202000	491000	455000	462000
pme3399	445.1	283.1	5.05	446.121	[M-H]-	C05376	Sissotrin	Isoflavone	38300	20700	32100	9	18900	9	93200	40500	23300	9	46000	26200
pme3404	347	287.1	5.59	346.069	[M+H]+	C11620	Syringetin	Flavonol	9	9	9	12200	9	21800	9	9	9	8980	14200	9
pme3413	147.1	91	5.1	146.037	[M+H]+	C05851	Coumarin	Coumarins	6820	10100	10100	11900	9810	11100	7180	7370	10000	4290	14400	10200
pme3416	177	133.1	3.19	178.027	[M-H]-	C09263	"Esculetin (6,7-dihydroxycoumarin)"	Coumarins	105000	86800	114000	321000	338000	9	9	9	9	9	116000	9
pme3425	209.2	194.1	3.57	208.037	[M+H]+	C09265	"6-Methoxy-7,8-DihydroxyCoumarin"	Coumarins	4280000	4040000	3630000	2380000	2450000	334000	1740000	27400000	3860000	232000	2200000	9
pme3431	341	179.1	2.69	340.079	[M+H]+	C09264	"Esculin (6,7-Dihydroxycoumarin-6-glucoside)"	Coumarins	93900	98000	109000	51000	9	9	182000	223000	221000	9	81600	47600
pme3437	213.1	154.1	4.44	212.069	[M+H]+	-	"Eudesmic acid (3,4,5-trimethoxybenzoic acid)"	Benzoic acid derivatives	23000	30600	43100	9	9	9	54400	63600	35700	9	34500	9
pme3443	207.1	177.1	4.43	208	[M-H]-	-	Sinapinaldehyde	Hydroxycinnamoyl derivatives	91100	95200	90200	98600	74800	20900	160000	59400	39600	20200	213000	15300
pme3459	317.2	281.3	7.53	316	[M+H]+	C09066	Caffeyl alcohol	Hydroxycinnamoyl derivatives	3990000	4540000	5270000	5340000	6310000	6750000	1510000	6830000	7900000	3260000	5910000	3360000
pme3473	271.1	151	5.59	272.069	[M-H]-	C09614	Butin	Flavone	821000	822000	768000	1280000	1850000	887000	964000	1370000	462000	484000	586000	314000
pme3478	277.1	146.2	2.75	278.13	[M-H]-	C00831	Pantetheine	Vitamins	1140000	1100000	1020000	625000	777000	945000	240000	419000	419000	1790000	1790000	1720000
pme3484	479.1	317.3	3.43	480.09	[M-H]-	-	Myricetin 3-O-galactoside	Flavonol	22100	23600	22900	86900	211000	9	9	9	9	9	14200	9
pme3502	429.1	267.1	4.54	430.126	[M-H]-	C10509	Formononetin 7-O-glucoside (Ononin)	Isoflavone	39100	39000	30100	9	9	9	76200	80700	67200	19700	18400	9
pme3511	287.1	153.1	1.19	288.059	[M-H]-	-	Orotidine	Others	171000	192000	161000	112000	102000	121000	202000	250000	304000	138000	142000	89400
pme3514	301	151.1	5.08	302.043	[M-H]-	C10105	Morin	Flavonol	319000	265000	269000	684000	2670000	9	17700	50400	24700	9	55000	9
pme3564	179	179	3.31	178.027	[M+H]+	C03093	Daphnetin	Coumarins	205000	212000	210000	248000	304000	327000	82500	88000	9	255000	202000	278000
pme3576	138.1	91.9	4.01	137.048	[M+H]+	C00108	Anthranilic acid	Benzoic acid derivatives	4460000	4830000	4630000	5280000	3370000	2300000	244000	337000	209000	5160000	9760000	8300000
pme3705	193.1	72.9	0.72	194.043	[M-H]-	C00191	D-glucoronic acid	Carbohydrates	2600000	2740000	2800000	1450000	1310000	1720000	3400000	1010000	582000	2100000	1920000	2000000
pme3719	165.1	74.9	0.95	166.048	[M-H]-	-	D-Xylonic acid	Organic acids	7360000	6980000	7180000	7450000	6500000	8050000	3650000	1960000	1090000	7720000	5360000	7050000
pme3825	196.2	103.9	1.21	197.069	[M-H]-	C00355	"3,4-Dihydroxy-DL-phenylalanine"	Amino acid derivatives	98600	104000	114000	109000	162000	151000	43800	40700	30500	67100	188000	129000
pme3835	344.2	344	1.37	345.047	[M-H]-	C00942	"Guanosine 3',5'-cyclic monophosphate"	Nucleotide and its derivates	557000	546000	580000	1900000	2940000	748000	9	9	9	134000	76600	233000
pme3882	227.1	94	1.38	228.075	[M-H]-	C00526	2'-Deoxyuridine	Nucleotide and its derivates	728000	820000	820000	1420000	740000	2160000	204000	81500	84600	626000	1240000	1030000
pme3960	250	131	1.96	251.102	[M-H]-	C00559	Deoxyadenosine	Nucleotide and its derivates	474000	471000	465000	511000	291000	841000	9	9	9	417000	891000	669000
pme3965	310	178.1	2.32	311.123	[M-H]-	-	2-(dimethylamino)guanosine	Nucleotide and its derivates	8110000	7950000	7990000	14100000	11900000	11300000	4210000	2080000	1940000	6540000	10700000	8930000
pme3968	166	149.1	1.3	165.065	[M+H]+	C02242	7-methylguanine	Nucleotide and its derivates	45300	61800	93100	87800	84600	115000	247000	85900	97800	83500	64700	86100
pme3970	243	153.1	1.2	244.07	[M-H]-	C02067	β-Pseudouridine	Nucleotide and its derivates	4960000	6010000	6630000	9700000	6970000	12400000	4200000	2070000	1490000	5810000	9040000	8560000
pme3983	269.1	137.1	1.44	268.081	[M+H]+	-	Hypoxanthine-9-β-D-arabinofuranoside	Nucleotide and its derivates	509000	649000	639000	585000	380000	735000	220000	205000	139000	1710000	565000	691000
