# Supplementary material for: Metabolome and Transcriptome Association Analysis Reveals Dynamic Regulation of Purine Metabolism and Flavonoid Synthesis in Transdifferentiation during Somatic Embryogenesis in Cotton
Source: Int J Mol Sci. 2019 Apr 26;20(9):2070. doi: 10.3390/ijms20092070 (PMC6539419; doi:10.3390/ijms20092070)
Supplement: Supplementary file 1 [file ijms-20-02070-s001.zip › Supplementary Table 2-Mar 13, 2019.xlsx]

## Sheet: PEC vs. NEC
Supplementary Table 2: Differentially accumulated metabolites (DAMs) in PEC vs. NEC, GE vs. PEC and GE vs. NEC respectively.
Index	Compounds	Class	NEC_1	NEC_2	NEC_3	PEC_1	PEC_2	PEC_3	VIP	Fold_Change	LogFC	type
pma0249	Selgin 5-O-hexoside	Flavone	9	9	9	434000	518000	390000	2.13322	49703.7	15.6011	up
pma0633	N-p-coumaroylspermine	Phenolamides	39900	9	33100	294000	49700	310000	1.04468	8.95369	3.16248	up
pma0675	o-Anisic acid	Organic acids	9	9	9	425000	383000	1080000	2.15487	69925.9	16.0935	up
pma0702	N', N''-disinapoylspermidine	Phenolamides	10500000	4870000	2300000	9	132000	9	1.8871	0.00747131	-7.06442	down
pma1303	LysoPC 16:2	Lipids_Glycerophospholipids	9	9	9	105000	227000	160000	2.02652	18222.2	14.1534	up
pma2088	Quercetin-3,4'-O-di-beta-glucopyranoside	Flavonol	68200	59100	49600	9	9	9	1.92288	0.000152629	-12.6777	down
pma2400	Dihydrojasmone	Others	9	9	9	124000	88500	109000	1.98704	11907.4	13.5396	up
pma3499	Digitoxigenine	Others	9	9	9	104000	9	88200	1.36144	7118.85	12.7974	up
pma6262	N'-p-coumaroylspermine	Phenolamides	9	9	9	232000	61000	344000	2.03128	23592.6	14.526	up
pma6373	3',4',5'-Dihydrotricetin O-hexosyl-O-hexoside	Flavone	9	9	12700	79200	182000	125000	1.57394	30.3664	4.9244	up
pma6625	E-3,4,5'-Trihydroxy-3'-glucopyranosylstilbene	Others	128000	375000	148000	9	18000000	9	1.0123	27.6498	4.7892	up
pmb0034	Glu-Glu	Amino acid derivatives	9	9	9	274000	346000	330000	2.0992	35185.2	15.1027	up
pmb0037	Hordenine	Alkaloids	113000	9	9	255000	281000	343000	1.51248	7.77752	2.95931	up
pmb0108	Feruloyl syringic acid	Hydroxycinnamoyl derivatives	148000	197000	70000	9	9	39100	1.47546	0.0942602	-3.40721	down
pmb0128	delta-Tridecalactone	Lipids_Fatty acids	9	9	9	110000	9	115000	1.3733	8333.67	13.0247	up
pmb0142	Caffeic aldehyde	Hydroxycinnamoyl derivatives	9	9	9	120000	119000	131000	2.00293	13703.7	13.7423	up
pmb0161	DGMG (18:2) isomer1	Lipids_Glycerolipids	14600	50300	34800	613000	908000	636000	1.14083	21.6349	4.43529	up
pmb0163	DGMG (18:2) isomer3	Lipids_Glycerolipids	9	9	9	312000	549000	350000	2.12019	44851.9	15.4529	up
pmb0242	Sinapoylcholine	Cholines	237000	179000	161000	9	9	9	2.04769	4.67938e-05	-14.3833	down
pmb0296	MAG (18:1) isomer2	Lipids_Glycerolipids	9	9	61900	859000	1920000	1030000	1.76458	61.5168	5.94291	up
pmb0374	Aminopurine	Others	9	9	9	33800000	90800000	53200000	2.56387	6.58519e+06	22.6508	up
pmb0382	O-Feruloyl 4-hydroxylcoumarin	Coumarins	111000	132000	9	531000	569000	589000	1.0815	6.95036	2.79709	up
pmb0423	Hydroxy-methoxycinnamate	Hydroxycinnamoyl derivatives	9	9	9	332000	350000	233000	2.09394	33888.9	15.0485	up
pmb0449	2-Aminoadipic acid (L-Homoglutamic acid)	Amino acids	354000	9	9	1690000	1690000	2100000	1.68131	15.4794	3.95228	up
pmb0492	N',N"",N""'-p-coumaroyl-cinnamoyl-caffeoyl spermidine	Phenolamides	26700	34000	17300	479000	652000	528000	1.13397	21.2692	4.4107	up
pmb0563	Peonidin	Anthocyanins	5970	9510	9	112000	52900	91300	1.17656	16.5408	4.04795	up
pmb0605	Apigenin 7-O-glucoside (Cosmosiin)	Flavone	9	9	9	123000	87700	470000	2.03297	25211.1	14.6218	up
pmb0657	C-rhamnosyl-acacetin O-p-coumaroylhexoside	Flavone C-glycosides	7100	9	9	35300	44700	12700	1.38246	13.0233	3.70303	up
pmb0686	Eriodictyol O-malonylhexoside	Flavanone	9	9	9	163000	296000	290000	2.0715	27740.7	14.7597	up
pmb0732	Tricin 5-O-feruloylhexoside	Flavone	9	9	9	27400	23800	30400	1.83662	3022.22	11.5614	up
pmb0785	Isoquinoline	Alkaloids	9	9	9	2170000	4650000	3390000	2.32072	378148	18.5286	up
pmb0813	1-Methoxyindole-3-carbaldehyde	Indole derivatives	9	9	9	290000	9	196000	1.4266	18000.3	14.1357	up
pmb0864	LysoPE 14:0	Lipids_Glycerophospholipids	21700	36400	59200	282000	488000	577000	1.00239	11.4834	3.52147	up
pmb0962	Lysine butyrate	Amino acid derivatives	85600	213000	209000	6150000	7850000	7780000	1.26297	42.9078	5.42317	up
pmb0981	Adenosine 5'-monophosphate	Nucleotide and its derivates	9	9	9	294000	464000	300000	2.10765	39185.2	15.258	up
pmb1240	Phellodensin F	Others	992000	739000	250000	20000	9	9	1.74649	0.010105	-6.62879	down
pmb1318	8-Methyl-2-oxo-4-phenyl-2H-chromen-7-yl 4-(hexyloxy)benzoate	Benzoic acid derivatives	210000	82600	9	3390000	3370000	3990000	1.39023	36.7384	5.19922	up
pmb1626	MGMG (18:2) isomer1	Lipids_Glycerolipids	221000	176000	171000	2880000	2510000	2930000	1.06277	14.6479	3.87262	up
pmb1754	O-Phosphocholine	Cholines	9	84400	9	330000	428000	338000	1.57285	12.983	3.69855	up
pmb2363	MAG (18:1) isomer1	Lipids_Glycerolipids	9	9	47700	886000	1850000	1060000	1.78475	79.5507	6.3138	up
pmb2507	2-Deoxyribose 1-phosphate	Carbohydrates	9	9	9	9	437000	362000	1.45801	29592.9	14.853	up
pmb2591	Acetyl tryptophan	Amino acid derivatives	72100	110000	57300	962000	1270000	1180000	1.05731	14.2523	3.83312	up
pmb2643	Myristoleic acid (C14:1)	Lipids_Fatty acids	9	9	9	80400	155000	111000	1.99135	12829.6	13.6472	up
pmb2648	Thiamine	Vitamins	9	9	9	9150	10900	9540	1.71648	1095.93	10.0979	up
pmb2654	Anthranilate O-hexosyl-O-hexoside	Benzoic acid derivatives	4900	10700	9	52400	122000	68200	1.1678	15.5423	3.95813	up
pmb2657	Argininosuccinate	Organic acids	14900	22300	35400	9	9	9	1.81426	0.000371901	-11.3928	down
pmb2684	Cyclic AMP	Nucleotide and its derivates	9	9	9	132000	785000	377000	2.10141	47925.9	15.5485	up
pmb2848	3(2'-Chlorophenyl)-7-hydroxy-4-phenylcoumarin	Coumarins	9	9	9	13000	17900	16400	1.77222	1751.85	10.7747	up
pmb2849	Camptothecin	Alkaloids	9	9	9	13800	29700	19000	1.79885	2314.81	11.1767	up
pmb2855	L-Glutamine O-hexside	Amino acid derivatives	101000	74900	82500	2340000	4730000	2890000	1.22863	38.5449	5.26847	up
pmb2928	Gallic acid O-Hexoside	Benzoic acid derivatives	420000	284000	182000	9	34600	23500	1.19013	0.0655858	-3.93047	down
pmb2940	1-O-beta-D-Glucopyranosyl sinapate	Hydroxycinnamoyl derivatives	58800	72700	50200	9	9	9	1.92533	0.000148597	-12.7163	down
pmb2948	Adenosine 3'-monophosphate	Nucleotide and its derivates	9	9	9	17700	27700	23100	1.81453	2537.04	11.3089	up
pmb2957	Cyanidin O-syringic acid	Anthocyanins	9	9	9	240000	230000	191000	2.06241	24481.5	14.5794	up
pmb2973	Chrysoeriol 6-C-pentosyl-O-rutinoside	Flavone C-glycosides	24500	90400	77000	3680	2920	9	1.2474	0.0344398	-4.85978	down
pmb2991	Apigenin O-hexosyl-O-rutinoside	Flavone	9	9	9	49600	55800	44900	1.90527	5566.67	12.4426	up
pmb3023	Eriodictyol C-hexoside	Flavone C-glycosides	463000	420000	638000	7010000	6210000	9230000	1.06168	14.76	3.88362	up
pmb3041	Tricin O-saccharic acid	Flavone	9	2100	6160	37600	33800	44700	1.16541	14.0404	3.81151	up
pmb3066	5-O-p-coumaroyl shikimic acid O-hexoside	Quinate and its derivatives	9	9	9	865000	1380000	946000	2.21549	118185	16.8507	up
pmb3094	Esculetin O-quinacyl esculetin O-quinic acid	Coumarins	9	9	9	53100	51300	66400	1.91926	6325.93	12.6271	up
pmb3264	Glutathione oxidized	Amino acid derivatives	59900	24300	16700	1360000	2240000	2240000	1.31361	57.8791	5.85497	up
pmb4344	Guanosine 5'-monophosphate	Nucleotide and its derivates	9	9	9	87300	317000	186000	2.03495	21863	14.4162	up
pmb4777	4-Hydroxy-7-methoxycoumarin-beta-rhamnoside	Coumarins	9	9	9	33200	44400	39900	1.8775	4351.85	12.0874	up
pmc0066	2'-Deoxyinosine-5'-monophosphate	Nucleotide and its derivates	9	9	9	111000	64900	172000	1.98713	12885.2	13.6534	up
pmd0023	Adenosine	Nucleotide and its derivates	51500	22600	23500	1530000	7920000	3780000	1.39964	135.553	7.08272	up
pme0011	L-Aspartic acid	Amino acids	124000	109000	77600	1710000	2650000	2030000	1.12404	20.5731	4.36269	up
pme0022	L-Threonine	Amino acids	242000	213000	118000	1590000	3070000	2200000	1.01	11.9721	3.5816	up
pme0036	L-Histidine	Amino acids	436000	112000	27400	1600000	3540000	2440000	1.06622	13.1734	3.71956	up
pme0042	L-(+)-Arginine	Amino acids	568000	289000	96200	4550000	8410000	5400000	1.11942	19.2614	4.26764	up
pme0049	2-Aminoethanesulfinic acid	Organic acids	40900	58500	51600	24100	9	9	1.3767	0.159722	-2.64637	down
pme0056	2,3-dimethylsuccinic acid	Amino acid derivatives	172000	211000	213000	4570000	3960000	4050000	1.13319	21.1074	4.39968	up
pme0109	(-)-3-(3,4-Dihydroxyphenyl)-2-methylalanine	Amino acid derivatives	9	9	9	238000	286000	238000	2.07702	28222.2	14.7845	up
pme0121	N6-Acetyl-L-lysine	Amino acid derivatives	96300	80100	36700	969000	592000	1000000	1.01562	12.0178	3.5871	up
pme0137	Nα-Acetyl-L-glutamine	Amino acid derivatives	9	9	9	714000	257000	728000	2.14565	62925.9	15.9414	up
pme0151	Dihydrouracil	Nucleotide and its derivates	67600	32100	43700	29600	9	9	1.34235	0.206541	-2.2755	down
pme0152	5,6-Dihydro-5-methyluracil	Nucleotide and its derivates	9	701000	443000	1860000	1530000	1730000	1.05475	4.47549	2.16205	up
pme0161	L-Homoserine	Amino acids	9	9	1360	18600	25800	16300	1.49184	44.0493	5.46105	up
pme0176	Phenylacetyl-L-glutamine	Amino acid derivatives	13400	23200	32900	321000	224000	290000	1.02295	12.0144	3.58669	up
pme0205	Catechin	Catechin derivatives	12900000	34100000	14900000	9	2560000	9	1.8466	0.0413573	-4.59571	down
pme0207	3-Hydroxybutyrate	Organic acids	9	152000	132000	3310000	4130000	3430000	1.3919	38.2734	5.25827	up
pme0245	Adipic acid	Organic acids	178000	216000	241000	5390000	4970000	4800000	1.15637	23.874	4.57737	up
pme0270	Maleic acid	Organic acids	1390000	2090000	9	6250000	10200000	7830000	1.14949	6.97699	2.80261	up
pme0295	4-Acetamidobutyric acid	Organic acids	9	9	9	7860000	6860000	8860000	2.39996	873333	19.7362	up
pme0324	Chrysin	Flavone	40200	48600	31600	9	6960	5160	1.07889	0.100739	-3.3113	down
pme0333	Apigenin 7-O-neohesperidoside (Rhoifolin)	Flavone	14900	9	9	27300	23200	52100	1.34355	6.8776	2.7819	up
pme0398	Chlorogenic acid (3-O-Caffeoylquinic acid)	Quinate and its derivatives	131000	80900	130000	9	48200	9	1.44679	0.14103	-2.82593	down
pme0424	trans-cinnamaldehyde	Hydroxycinnamoyl derivatives	92000	9	9	200000	212000	258000	1.4893	7.28118	2.86417	up
pme0434	Procyanidin B2	Proanthocyanidins	196000	2700000	1590000	9	299000	9	1.60313	0.0666558	-3.90713	down
pme0436	Procyanidin B3	Proanthocyanidins	245000	3180000	1860000	9	352000	9	1.61639	0.066607	-3.90818	down
pme0450	L-Epicatechin	Catechin derivatives	13100000	33000000	14100000	9	2460000	9	1.84645	0.0408641	-4.61302	down
pme0463	L-Theanine	Amino acids	275000	222000	371000	4790000	2330000	4280000	1.02629	13.1336	3.71519	up
pme0489	N-Methylnicotinamide	Nicotinic acid derivatives	93000	9	9	545000	297000	970000	1.61731	19.4801	4.28393	up
pme1090	Glutathione reduced form	Amino acid derivatives	9	29300	9840	36200	118000	83600	1.01069	6.07423	2.6027	up
pme1175	Guanosine	Nucleotide and its derivates	250000	9	9	3160000	13500000	6610000	1.86964	93.0733	6.5403	up
pme1181	Deoxyguanosine	Nucleotide and its derivates	3710000	713000	1380000	23300000	46400000	29800000	1.09736	17.1463	4.09983	up
pme1281	Pyridoxal 5'-phosphate	Vitamins	9	9	9	74900	58800	75900	1.94157	7762.96	12.9224	up
pme1283	S-(5'-Adenosy)-L-homocysteine	Amino acid derivatives	9	9	9	2470000	7020000	6360000	2.35517	587037	19.1631	up
pme1292	Homogentisic acid	Organic acids	290000	405000	320000	9	2000	4270	1.55697	0.00618621	-7.33673	down
pme1296	Xanthosine	Nucleotide and its derivates	418000	9	9	8250000	33300000	15800000	1.94404	137.195	7.10008	up
pme1306	Pyridoxine 5'-phosphate	Vitamins	9	9	9	9	79400	91800	1.34924	6341.07	12.6305	up
pme1378	1-Methyladenosine	Nucleotide and its derivates	160000	72300	94300	4120000	17800000	7910000	1.34372	91.335	6.5131	up
pme1397	Pelargonidin	Anthocyanins	9	9	9	111000	124000	85400	1.98607	11866.7	13.5346	up
pme1423	Hydrocinnamic acid	Hydroxycinnamoyl derivatives	43800	9	9	41500	47300	61100	1.31443	3.42097	1.7744	up
pme1496	Formononetin (4'-O-methyldaidzein)	Isoflavone	9	9	9	5990	8500	10700	1.69284	932.963	9.86568	up
pme1514	Epigallocatechin (EGC)	Catechin derivatives	177000	58500000	15800000	9	4990000	9	1.60634	0.0670008	-3.89968	down
pme1535	(+)-Gallocatechin (GC)	Catechin derivatives	165000	53900000	13600000	9	4740000	9	1.5966	0.0700513	-3.83545	down
pme1562	Epicatechin gallate (ECG)	Catechin derivatives	190000	229000	213000	9	62600	19500	1.10177	0.129919	-2.94431	down
pme1605	Kaempferol 3-O-robinobioside (Biorobin)	Flavonol	9	9	9	9	106000	177000	1.38349	10481.8	13.3556	up
pme1637	Coniferyl alcohol	Hydroxycinnamoyl derivatives	204000	351000	112000	9	17400	9	1.61916	0.0261139	-5.25904	down
pme1646	Pinoresinol	Hydroxycinnamoyl derivatives	54100	18000	9	9	9	9	1.27489	0.000374433	-11.383	down
pme1676	N-(3-Indolylacetyl)-L-alanine	Amino acid derivatives	9	24000	36400	799000	472000	912000	1.35141	36.137	5.1754	up
pme1684	D-(+)-Glucono-1,5-lactone	Carbohydrates	28100	9	9	45100	48700	67300	1.36796	5.72943	2.51839	up
pme1691	Acetylcholine	Cholines	525000	9	9	1330000	1370000	1250000	1.60563	7.52355	2.91141	up
pme1709	Nicotinic Acid Methyl Ester (Methyl Nicotinate)	Vitamins	9	9	9	248000	524000	342000	2.10996	41259.3	15.3324	up
pme1712	L-Saccharopine	Amino acid derivatives	75100	62800	48400	823000	873000	1020000	1.0615	14.5786	3.86578	up
pme1724	Methyl benzoate	Benzoic acid derivatives	9	9	9	282000	185000	409000	2.08584	32444.4	14.9857	up
pme1814	2,5-dihydroxybenzoic acid (Gentisic acid)	Benzoic acid derivatives	1050000	2320000	778000	9	394000	78200	1.16827	0.11384	-3.13492	down
pme1820	p–Hydroxyphenyl acetic acid	Organic acids	54200	103000	102000	1790000	1970000	1980000	1.14484	22.1451	4.46891	up
pme2033	L(-)-Malic acid	Organic acids	9	9	9	280000	460000	406000	2.11597	42444.4	15.3733	up
pme2049	2-Hydroxybutanoic acid	Organic acids	9	9	9	1410000	865000	1270000	2.22577	131296	17.0025	up
pme2278	Guanosine monophosphate	Nucleotide and its derivates	9	9	9	124000	478000	326000	2.07988	34370.4	15.0689	up
pme2292	Putrescine	Phenolamides	691000	9	9	2160000	9000000	4220000	1.74432	22.257	4.47619	up
pme2296	Curcumin	Others	11500	9	9	10500	9620	12900	1.17822	2.86682	1.51945	up
pme2362	Mandelic acid	Organic acids	9	9	9	154000	120000	159000	2.01863	16037	13.9691	up
pme2367	Quinone	Others	9	9	9	384000	425000	399000	2.12363	44740.7	15.4493	up
pme2380	A-Ketoglutaric acid	Organic acids	2260000	3450000	840000	68600	81600	86900	1.13634	0.0361985	-4.78793	down
pme2541	α-Hydroxyisobutyric acid	Organic acids	9	9	9	296000	201000	273000	2.07713	28518.5	14.7996	up
pme2550	Cis-Aconitic acid	Organic acids	6280	9	9	15900	12100	16500	1.29435	7.06574	2.82084	up
pme2559	N-Acetylaspartate	Amino acid derivatives	9	9	9	1640000	1460000	3380000	2.27689	240000	17.8727	up
pme2652	(R)-lipoic acid	Organic acids	9	9	9	17600	82600	40900	1.87254	5225.93	12.3515	up
pme2706	2,3-Dihydroxybenzoic acid	Organic acids	1290000	2190000	1450000	9	931000	229000	1.06541	0.235296	-2.08745	down
pme2720	Indole-3-carboxaldehyde	Indole derivatives	51300	19700	18400	664000	819000	730000	1.17035	24.7539	4.62958	up
pme3009	trans-Citridic acid	Organic acids	9	9	9	9	634000	481000	1.48012	41296.6	15.3337	up
pme3038	5-oxoproline	Amino acid derivatives	1180000	1350000	1330000	17700000	39400000	25400000	1.11903	21.3731	4.41772	up
pme3140	6-Hydroxy-4-methylcoumarin	Coumarins	32800	9	9	131000	170000	215000	1.53587	15.7231	3.97481	up
pme3174	Cytidine 5'-monophosphate (Cytidylic acid)	Nucleotide and its derivates	28300	21700	21900	707000	4600000	1100000	1.29928	89.1099	6.47751	up
pme3186	Dl-Glyceraldehyde3-phosphate	Others	9	9	9	23600	25200	22500	1.82145	2640.74	11.3667	up
pme3188	Uridine 5'-monophosphate	Nucleotide and its derivates	66300	40100	29400	3920000	52600000	9260000	1.51466	484.389	8.92002	up
pme3193	N-acetylglycine	Amino acid derivatives	9	9	9	96400	247000	173000	2.02866	19125.9	14.2232	up
pme3207	trans,trans-Muconic acid	Organic acids	127000	9	9	437000	678000	821000	1.61371	15.2419	3.92997	up
pme3208	Glycitin	Isoflavone	9	9	9	1210000	966000	1160000	2.22177	123556	16.9148	up
pme3209	Genistein 7-O-Glucoside (Genistin)	Isoflavone	9	9	9	133000	146000	187000	2.02594	17259.3	14.0751	up
pme3305	p-Coumaryl alcohol	Hydroxycinnamoyl derivatives	103000	60600	10200	9	9	9	1.86909	0.000155351	-12.6522	down
pme3309	2-Methylglutaric acid	Organic acids	177000	255000	254000	4900000	4550000	4340000	1.12489	20.102	4.32927	up
pme3346	5-hydroxyhexanoic acid	Organic acids	9	9	23000	266000	423000	270000	1.66054	41.663	5.3807	up
pme3349	8-Hydroxy-2-deoxyguanosine	Nucleotide and its derivates	9	9	9	27700	64200	42900	1.88571	4992.59	12.2856	up
pme3384	N-Acetylthreonine	Amino acid derivatives	9	475000	528000	9	9	9	1.46819	2.6919e-05	-15.181	down
pme3387	H-HomoArg-OH	Amino acid derivatives	54600	51200	33200	900000	437000	851000	1.06149	15.741	3.97646	up
pme3404	Syringetin	Flavonol	9	9	9	8980	14200	9	1.18485	858.852	9.74627	up
pme3425	6-Methoxy-7,8-DihydroxyCoumarin	Coumarins	1740000	27400000	3860000	232000	2200000	9	1.21958	0.0736972	-3.76225	down
pme3431	Esculin (6,7-Dihydroxycoumarin-6-glucoside)	Coumarins	182000	223000	221000	9	81600	47600	1.00229	0.206404	-2.27646	down
pme3437	Eudesmic acid (3,4,5-trimethoxybenzoic acid)	Benzoic acid derivatives	54400	63600	35700	9	34500	9	1.34679	0.22458	-2.1547	down
pme3502	Formononetin 7-O-glucoside (Ononin)	Isoflavone	76200	80700	67200	19700	18400	9	1.00729	0.170054	-2.55594	down
pme3576	Anthranilic acid	Benzoic acid derivatives	244000	337000	209000	5160000	9760000	8300000	1.18466	29.3924	4.87737	up
pme3835	Guanosine 3',5'-cyclic monophosphate	Nucleotide and its derivates	9	9	9	134000	76600	233000	2.00983	16429.6	14.004	up
pme3960	Deoxyadenosine	Nucleotide and its derivates	9	9	9	417000	891000	669000	2.16656	73222.2	16.16	up

## Sheet: GE vs. PEC
Index	Compounds	Class	PEC_1	PEC_2	PEC_3	GE_1	GE_2	GE_3	VIP	Fold_Change	LogFC	type
pma0104	N-sinapoyl hydroxycoumarin	Coumarins	1040000	610000	868000	167000	235000	306000	1.07943	0.281176	-1.83046	down
pma0110	O-Sinapoyl quinic acid	Quinate and its derivatives	353000	252000	442000	9	198000	147000	1.39668	0.329521	-1.60156	down
pma0149	Sinapoyl malate	Organic acids	1770000	1200000	1010000	80500	167000	9	1.89041	0.0621882	-4.00722	down
pma0675	o-Anisic acid	Organic acids	425000	383000	1080000	7850000	820000	4890000	1.11627	7.1822	2.84443	up
pma0795	Tricetin O-malonylhexoside	Flavone	9	9	145000	206000	156000	431000	2.2289	5.46829	2.45109	up
pma2172	Cinnamoyl tyramine	Tryptamine derivatives	18400	19900	17800	13000	9	12400	1.19407	0.452923	-1.14266	down
pma3499	Digitoxigenine	Others	104000	9	88200	60000	47600	441000	1.19784	2.85418	1.51308	up
pma6298	3-Hydroxypyridine	Others	359000	407000	423000	9	9	9	3.23458	2.27082e-05	-15.4264	down
pma6373	3',4',5'-Dihydrotricetin O-hexosyl-O-hexoside	Flavone	79200	182000	125000	367000	546000	410000	1.0719	3.42569	1.77639	up
pma6561	Caffeic acid O-glucoside	Hydroxycinnamoyl derivatives	139000	216000	112000	749000	538000	462000	1.10801	3.74518	1.90504	up
pma6625	E-3,4,5'-Trihydroxy-3'-glucopyranosylstilbene	Others	9	18000000	9	12600000	55200000	3050000	2.50363	3.93611	1.97677	up
pmb0034	Glu-Glu	Amino acid derivatives	274000	346000	330000	214000	224000	9	1.32655	0.461062	-1.11697	down
pmb0069	Benzamide	Others	9220000	6040000	10900000	9	9	9	3.66808	1.03211e-06	-19.886	down
pmb0128	delta-Tridecalactone	Lipids_Fatty acids	110000	9	115000	198000	148000	454000	1.41866	3.55541	1.83002	up
pmb0242	Sinapoylcholine	Cholines	9	9	9	9	103000	52100	2.0559	5744.78	12.488	up
pmb0449	2-Aminoadipic acid (L-Homoglutamic acid)	Amino acids	1690000	1690000	2100000	387000	343000	984000	1.05096	0.312774	-1.67681	down
pmb0464	Aspartic acid di-O-glucoside	Amino acid derivatives	729000	1120000	719000	7990000	12000000	1360000	1.18714	8.31386	3.05552	up
pmb0468	N-formylmethionine	Amino acid derivatives	9	154000	9	449000	528000	9	1.2208	6.34347	2.66527	up
pmb0475	Gallic acid O-feruloyl-O-hexosyl-O-hexoside	Hydroxycinnamoyl derivatives	9	68500	31600	9	9	9	1.99437	0.000269706	-11.8563	down
pmb0493	N'-p-Coumaroyl agmatine	Phenolamides	73900	52900	9	9	9	9	2.01654	0.000212919	-12.1974	down
pmb0508	N-p-Coumaroyl agmatine	Phenolamides	36800	9	24900	9	9	9	1.92838	0.000437537	-11.1583	down
pmb0563	Peonidin	Anthocyanins	112000	52900	91300	305000	340000	207000	1.05098	3.32553	1.73358	up
pmb0605	Apigenin 7-O-glucoside (Cosmosiin)	Flavone	123000	87700	470000	98600	9	9	2.2182	0.144877	-2.7871	down
pmb0623	6-C-hexosyl chrysoeriol O-hexoside	Flavone C-glycosides	9	240000	189000	371000	385000	330000	1.36845	2.53142	1.33994	up
pmb0709	Quercetin 7-O-malonylhexosyl-hexoside	Flavonol	9	9	27500	251000	265000	321000	2.47662	30.4165	4.92678	up
pmb0711	Quercetin 7-O-rutinoside	Flavonol	61000	154000	199000	2740000	3370000	324000	1.41255	15.5411	3.95801	up
pmb0720	Tricin O-malonylhexoside	Flavone	48200	82000	51800	9	9	9	2.93184	0.000148352	-12.7187	down
pmb0750	Neochlorogenic acid (5-O-Caffeoylquinic acid)	Quinate and its derivatives	9	46700	49700	9	9	9	1.99978	0.000280057	-11.802	down
pmb0764	4-Methyl-5-thiazoleethanol	Others	124000	302000	189000	1060000	664000	734000	1.13362	3.99675	1.99883	up
pmb0774	N-hydroxy tryptamine	Tryptamine derivatives	925000	6540000	2470000	23400000	28400000	5840000	1.18475	5.80171	2.53648	up
pmb0835	Gallocatechin-gallocatechin	Catechin derivatives	9	199000	9	196000	747000	9	1.15146	4.73831	2.24437	up
pmb1240	Phellodensin F	Others	20000	9	9	9	9	9	1.05004	0.00134879	-9.53412	down
pmb1452	N-Lauryldiethanolamine	Others	146000	250000	130000	115000	53600	9	1.39823	0.320549	-1.64138	down
pmb2507	2-Deoxyribose 1-phosphate	Carbohydrates	9	437000	362000	1340000	3050000	1400000	1.68395	7.24648	2.85728	up
pmb2601	7-hydroxycoumarin-beta-rhamnoside	Coumarins	9	86300	9	105000	189000	9	1.08317	3.40611	1.76813	up
pmb2654	Anthranilate O-hexosyl-O-hexoside	Benzoic acid derivatives	52400	122000	68200	1750000	2820000	566000	1.63938	21.1707	4.40399	up
pmb2795	4-Methoxycinnamic acid	Hydroxycinnamoyl derivatives	3550	4420	2480	27800	30400	12100	1.30772	6.72727	2.75002	up
pmb2831	Protocatechuic acid O-glucoside	Catechin derivatives	69400	80200	71700	25500	9	59200	1.34527	0.382779	-1.38542	down
pmb2973	Chrysoeriol 6-C-pentosyl-O-rutinoside	Flavone C-glycosides	3680	2920	9	9	9	9	1.64652	0.00408534	-7.93533	down
pmb2987	Acacetin O-acetyl hexoside	Flavone	9	9	9	258000	307000	166000	3.15499	27074.1	14.7246	up
pmb3026	Quercetin O-acetylhexoside	Flavonol	9	9	21600	132000	107000	116000	2.3167	16.4215	4.03751	up
pmb3107	Syringic acid O-glucoside	Benzoic acid derivatives	94100	263000	88300	426000	643000	356000	1.02606	3.19937	1.67779	up
pmc0304	Succinyladenosine	Nucleotide and its derivates	769000	5570000	1330000	11300000	39300000	8800000	1.32684	7.74547	2.95335	up
pmd0145	LysoPC 20:1	Lipids_Glycerophospholipids	9	38100	27700	51700	41000	64700	1.24374	2.39177	1.25808	up
pme0059	Quinine	Alkaloids	187000	134000	147000	27200	26300	32700	1.2778	0.184188	-2.44075	down
pme0063	Cucurbitacin D	Terpenoids	9	3260000	9	9	9	9	1.37564	8.28216e-06	-16.8816	down
pme0066	Guanidineacetic acid	Amino acid derivatives	95100	22500	50900	9	9	31000	2.04747	0.184083	-2.44157	down
pme0088	Luteolin	Flavone	9	24900	9	26800	61800	9	1.01994	3.55602	1.83026	up
pme0100	Salvianolicacid C	Others	190000	33900	94000	8570	9	22900	1.65438	0.0990217	-3.33611	down
pme0108	5-Methylcytosine	Nucleotide and its derivates	17100000	13600000	13700000	3450000	2660000	5100000	1.15122	0.252477	-1.98577	down
pme0109	(-)-3-(3,4-Dihydroxyphenyl)-2-methylalanine	Amino acid derivatives	238000	286000	238000	9	9	305000	2.15253	0.400286	-1.3209	down
pme0137	Nα-Acetyl-L-glutamine	Amino acid derivatives	714000	257000	728000	142000	149000	121000	1.06534	0.242496	-2.04397	down
pme0151	Dihydrouracil	Nucleotide and its derivates	29600	9	9	9	9	9	1.07642	0.000911608	-10.0993	down
pme0176	Phenylacetyl-L-glutamine	Amino acid derivatives	321000	224000	290000	23200	23200	99500	1.3196	0.174731	-2.5168	down
pme0195	L-Cysteine	Amino acids	391000	428000	420000	26600	38200	61800	1.49622	0.102179	-3.29083	down
pme0199	Quercetin	Flavonol	9	58200	9	755000	2560000	9	1.49568	56.9413	5.8314	up
pme0200	Kaempferol	Flavonol	9	9	9	26100	77900	6530	2.7567	4093.7	11.9992	up
pme0202	Quercetin 3-O-rutinoside (Rutin)	Flavonol	61700	112000	177000	2380000	2930000	266000	1.40747	15.8996	3.99092	up
pme0205	Catechin	Catechin derivatives	9	2560000	9	1750000	8780000	53300	2.14008	4.13407	2.04756	up
pme0299	Cinnamic acid	Hydroxycinnamoyl derivatives	4670	64100	9670	216000	432000	69700	1.42415	9.14967	3.19372	up
pme0303	Caffeic acid	Hydroxycinnamoyl derivatives	9	6840000	9	33200000	54900000	626000	2.55063	12.9716	3.69728	up
pme0361	Quercetin 3-alpha-L-arabinofuranoside (Avicularin)	Flavonol	57700	202000	105000	989000	1980000	272000	1.28301	8.88676	3.15166	up
pme0370	Kaempferol 3-O-rutinoside (Nicotiflorin)	Flavonol	32400	9	164000	263000	432000	157000	1.55739	4.33789	2.11699	up
pme0388	Homovanillic acid	Hydroxycinnamoyl derivatives	132000	121000	9	367000	414000	340000	1.52759	4.43067	2.14753	up
pme0398	Chlorogenic acid (3-O-Caffeoylquinic acid)	Quinate and its derivatives	9	48200	9	91000	187000	103000	2.21253	7.90161	2.98215	up
pme0401	Chlorogenic acid methyl ester	Quinate and its derivatives	9	24200	23900	28900	56700	42900	1.25574	2.67102	1.41739	up
pme0434	Procyanidin B2	Proanthocyanidins	9	299000	9	232000	780000	9	1.12074	3.38444	1.75892	up
pme0436	Procyanidin B3	Proanthocyanidins	9	352000	9	255000	919000	9	1.12295	3.33508	1.73772	up
pme0450	L-Epicatechin	Catechin derivatives	9	2460000	9	1790000	8700000	9	1.23631	4.2642	2.09228	up
pme0513	Xylitol	Alcohols and polyols	163000	258000	219000	611000	796000	580000	1.03571	3.10469	1.63445	up
pme0519	D-(+)-Sucrose	Carbohydrates	9	82900	55000	3090000	4990000	581000	2.12186	62.8023	5.97275	up
pme1162	Gallic acid	Benzoic acid derivatives	9	1850000	9	3470000	3820000	9	1.25388	3.94051	1.97838	up
pme1187	5-Methyluridine	Nucleotide and its derivates	206000	129000	156000	745000	467000	800000	1.14343	4.09776	2.03484	up
pme1194	Deoxycytidine	Nucleotide and its derivates	23200000	20300000	17600000	3160000	2450000	5580000	1.28425	0.183142	-2.44896	down
pme1368	L-Pipecolic acid	Amino acid derivatives	133000	432000	160000	1680000	1500000	618000	1.20546	5.23862	2.38919	up
pme1436	p-Coumaric acid	Hydroxycinnamoyl derivatives	216000	979000	217000	8110000	8150000	3010000	1.58247	13.6473	3.77054	up
pme1473	5'-Deoxy-5'-(methylthio)adenosine	Nucleotide and its derivates	78500	38900	59900	9	9	9	2.92399	0.000152284	-12.6809	down
pme1478	Myricetin	Flavonol	9	17400	9	170000	599000	9	1.41563	44.1502	5.46435	up
pme1496	Formononetin (4'-O-methyldaidzein)	Isoflavone	5990	8500	10700	9	9	9	2.58064	0.00107185	-9.86568	down
pme1514	Epigallocatechin (EGC)	Catechin derivatives	9	4990000	9	3160000	14200000	9	1.24043	3.47895	1.79865	up
pme1521	Dihydroquercetin (Taxifolin)	Flavonol	9	442000	9	746000	1240000	45200	2.14768	4.59529	2.20016	up
pme1535	(+)-Gallocatechin (GC)	Catechin derivatives	9	4740000	9	2830000	13000000	9	1.23103	3.33965	1.7397	up
pme1562	Epicatechin gallate (ECG)	Catechin derivatives	9	62600	19500	98200	76200	27800	1.26357	2.46258	1.30017	up
pme1580	Eriodictyol	Flavanone	12700	1600000	16100	2640000	4070000	79600	1.1829	4.16847	2.05952	up
pme1598	Hesperetin 5-O-glucoside	Flavanone	9	88800	73300	310000	496000	124000	1.52508	5.73688	2.52027	up
pme1637	Coniferyl alcohol	Hydroxycinnamoyl derivatives	9	17400	9	42200	25700	9	1.02633	3.89878	1.96302	up
pme1646	Pinoresinol	Hydroxycinnamoyl derivatives	9	9	9	17800	18400	13400	2.71002	1837.04	10.8432	up
pme1676	N-(3-Indolylacetyl)-L-alanine	Amino acid derivatives	799000	472000	912000	140000	162000	219000	1.14267	0.238662	-2.06696	down
pme1695	Sinapic acid	Hydroxycinnamoyl derivatives	9	2370000	9	3850000	4970000	265000	2.30735	3.8333	1.93859	up
pme1735	Ethyl 3,4-Dihydroxybenzoate (Ethyl protocatechuate)	Organic acids	9	7190	9	50300	39800	5110	2.03467	13.2089	3.72344	up
pme1773	Cyanidin 3-O-rutinoside (Keracyanin)	Anthocyanins	9	630000	9	370000	1300000	9	1.11443	2.65073	1.40639	up
pme1777	Cyanidin 3,5-O-diglucoside (Cyanin)	Anthocyanins	9	173000	9	183000	720000	9	1.15942	5.21916	2.38382	up
pme1814	2,5-dihydroxybenzoic acid (Gentisic acid)	Benzoic acid derivatives	9	394000	78200	402000	422000	206000	1.38143	2.18124	1.12515	up
pme1828	Betaine	Alkaloids	136000000	53400000	101000000	7180000	10800000	11400000	1.45026	0.101171	-3.30514	down
pme2024	serotonin	Tryptamine derivatives	742000	7880000	2280000	24100000	30600000	6640000	1.21121	5.62649	2.49224	up
pme2033	L(-)-Malic acid	Organic acids	280000	460000	406000	1840000	1490000	1050000	1.11212	3.82199	1.93432	up
pme2050	Citric acid	Organic acids	8150000	4890000	6730000	21700000	18800000	16700000	1.00452	2.89327	1.5327	up
pme2108	L-Carnitine	Others	43100	33100	29600	10500	11900	11200	1.0417	0.31758	-1.65481	down
pme2278	Guanosine monophosphate	Nucleotide and its derivates	124000	478000	326000	1360000	1210000	733000	1.06149	3.55927	1.83158	up
pme2292	Putrescine	Phenolamides	2160000	9000000	4220000	1000000	1110000	1680000	1.00847	0.246424	-2.02079	down
pme2319	Hesperetin	Flavanone	9	4320	9	3770	4250	2500	1.60826	2.42508	1.27803	up
pme2366	Phenethylamine	Others	7470000	4590000	8940000	570000	712000	1150000	1.429	0.11581	-3.11017	down
pme2435	L-Fucose	Carbohydrates	9	33800	41300	9	9	9	1.96982	0.000359478	-11.4418	down
pme2459	Luteolin 7-O-glucoside (Cynaroside)	Flavone	197000	308000	237000	618000	1220000	612000	1.01805	3.30189	1.72329	up
pme2559	N-Acetylaspartate	Amino acid derivatives	1640000	1460000	3380000	447000	496000	679000	1.09122	0.250309	-1.99822	down
pme2598	3,4-Dihydroxybenzeneacetic acid	Organic acids	285000	266000	255000	93300	9	189000	1.43246	0.350259	-1.5135	down
pme2652	(R)-lipoic acid	Organic acids	17600	82600	40900	191000	220000	95700	1.05072	3.59107	1.84441	up
pme2706	2,3-Dihydroxybenzoic acid	Organic acids	9	931000	229000	1170000	1140000	692000	1.46869	2.58791	1.37179	up
pme2720	Indole-3-carboxaldehyde	Indole derivatives	664000	819000	730000	141000	59600	338000	1.17741	0.24338	-2.03872	down
pme2735	S-(5'-Adenosyl)-L-methionine	Amino acid derivatives	10800000	3220000	8220000	487000	313000	1650000	1.42585	0.110162	-3.1823	down
pme2765	1,7-Dimethylxanthine	Nucleotide and its derivates	9	9	9	227000	157000	73300	3.06674	16937	14.0479	up
pme2828	4-Nitrophenol	Others	1120000	786000	1000000	9	9	9	3.36526	9.29112e-06	-16.7157	down
pme2867	3-Methylcrotonyl glycine	Amino acid derivatives	18200	9	25700	9	9	9	1.88866	0.000614908	-10.6673	down
pme2884	Guanidinoethyl sulfonate	Organic acids	106000	100000	135000	11300	13900	21200	1.39158	0.13607	-2.87758	down
pme2898	Dihydromyricetin	Flavonol	5100000	2170000	1980000	9	9	9	3.51534	2.91892e-06	-18.3861	down
pme3083	2-(Formylamino)benzoic acid	Organic acids	1870000	3360000	1870000	24600000	23700000	9340000	1.37144	8.11831	3.02118	up
pme3090	(S)-2-(4-Aminobutanamido)-3-(1-methyl-1H-imidazol-5-yl)propanoic acid	Organic acids	8830	10100	7670	9	9	9	2.59576	0.00101504	-9.94425	down
pme3123	Sinapyl alcohol	Hydroxycinnamoyl derivatives	9	9	9	119000	139000	9	2.10438	9555.89	13.2222	up
pme3130	Quercetin 4'-O-glucoside (Spiraeoside)	Flavonol	334000	9	531000	2660000	4930000	991000	1.76125	9.92013	3.31036	up
pme3154	(Rs)-Mevalonic acid	Organic acids	143000	119000	153000	9	9	9	3.07036	6.50602e-05	-13.9079	down
pme3179	CYS-GLY	Amino acid derivatives	57600	59600	56300	9	9	9	2.92927	0.00015562	-12.6497	down
pme3212	Quercetin 3-O-glucoside (Isotrifoliin)	Flavonol	291000	701000	408000	3200000	5270000	806000	1.16136	6.62571	2.72808	up
pme3221	Isoeugenol	Others	658000	231000	455000	40600	47800	197000	1.18304	0.212351	-2.23548	down
pme3246	Coniferin	Hydroxycinnamoyl derivatives	337000	531000	279000	1980000	1540000	1160000	1.14445	4.08021	2.02864	up
pme3256	Delphinidin 3-O-rutinoside (Tulipanin)	Anthocyanins	9	9	9	9	35300	9	1.12138	1308.07	10.3532	up
pme3268	Kaempferol 3-O-galactoside (Trifolin)	Flavonol	126000	69800	129000	581000	903000	550000	1.32283	6.26232	2.6467	up
pme3300	Tricetin	Flavone	9	80300	9	54000	99100	55400	1.99444	2.59593	1.37625	up
pme3305	p-Coumaryl alcohol	Hydroxycinnamoyl derivatives	9	9	9	16400	13300	11100	2.67327	1511.11	10.5614	up
pme3336	N6-Succinyl Adenosine	Nucleotide and its derivates	57300	567000	121000	1140000	4280000	936000	1.37451	8.52811	3.09223	up
pme3384	N-Acetylthreonine	Amino acid derivatives	9	9	9	171000	133000	9	2.12088	11259.6	13.4589	up
pme3399	Sissotrin	Isoflavone	9	46000	26200	9	18900	9	1.02009	0.26199	-1.93242	down
pme3416	Esculetin (6,7-dihydroxycoumarin)	Coumarins	9	116000	9	321000	338000	9	1.19053	5.68023	2.50595	up
pme3425	6-Methoxy-7,8-DihydroxyCoumarin	Coumarins	232000	2200000	9	2380000	2450000	334000	1.43722	2.12335	1.08634	up
pme3431	Esculin (6,7-Dihydroxycoumarin-6-glucoside)	Coumarins	9	81600	47600	51000	9	9	1.03281	0.394849	-1.34063	down
pme3437	Eudesmic acid (3,4,5-trimethoxybenzoic acid)	Benzoic acid derivatives	9	34500	9	9	9	9	1.1045	0.000782201	-10.3202	down
pme3484	Myricetin 3-O-galactoside	Flavonol	9	14200	9	86900	211000	9	1.30425	20.9529	4.38908	up
pme3502	Formononetin 7-O-glucoside (Ononin)	Isoflavone	19700	18400	9	9	9	9	1.87658	0.000708494	-10.463	down
pme3514	Morin	Flavonol	9	55000	9	684000	2670000	9	1.49784	60.962	5.92984	up
pme3835	Guanosine 3',5'-cyclic monophosphate	Nucleotide and its derivates	134000	76600	233000	1900000	2940000	748000	1.50272	12.5969	3.655	up

## Sheet: GE vs. NEC
Index	Compounds	Class	NEC_1	NEC_2	NEC_3	GE_1	GE_2	GE_3	VIP	Fold_Change	LogFC	type
pma0149	Sinapoyl malate	Organic acids	4810000	9030000	8320000	80500	167000	9	1.43829	0.0111692	-6.48433	down
pma0249	Selgin 5-O-hexoside	Flavone	9	9	9	879000	954000	790000	2.07923	97148.1	16.5679	up
pma0675	o-Anisic acid	Organic acids	9	9	9	7850000	820000	4890000	2.18649	502222	18.938	up
pma0702	N', N''-disinapoylspermidine	Phenolamides	10500000	4870000	2300000	140000	124000	9	1.36616	0.0149411	-6.06457	down
pma0795	Tricetin O-malonylhexoside	Flavone	9	9	9	206000	156000	431000	1.95747	29370.4	14.8421	up
pma1303	LysoPC 16:2	Lipids_Glycerophospholipids	9	9	9	126000	192000	194000	1.92373	18963	14.2109	up
pma2088	Quercetin-3,4'-O-di-beta-glucopyranoside	Flavonol	68200	59100	49600	9	9	9	1.81801	0.000152629	-12.6777	down
pma2400	Dihydrojasmone	Others	9	9	9	94100	9	166000	1.30154	9633.67	13.2339	up
pma3499	Digitoxigenine	Others	9	9	9	60000	47600	441000	1.87052	20318.5	14.3105	up
pma3649	5-Aminolevulinate	Organic acids	519000	1400000	753000	16700000	15900000	16800000	1.05412	18.488	4.20852	up
pma6262	N'-p-coumaroylspermine	Phenolamides	9	9	9	208000	9	275000	1.3454	17889.2	14.1268	up
pma6298	3-Hydroxypyridine	Others	162000	153000	287000	9	9	9	1.93698	4.48505e-05	-14.4445	down
pma6373	3',4',5'-Dihydrotricetin O-hexosyl-O-hexoside	Flavone	9	9	12700	367000	546000	410000	1.64978	104.026	6.7008	up
pma6625	E-3,4,5'-Trihydroxy-3'-glucopyranosylstilbene	Others	128000	375000	148000	12600000	55200000	3050000	1.2061	108.833	6.76597	up
pmb0034	Glu-Glu	Amino acid derivatives	9	9	9	214000	224000	9	1.33743	16222.6	13.9857	up
pmb0037	Hordenine	Alkaloids	113000	9	9	334000	318000	414000	1.45973	9.43213	3.23758	up
pmb0069	Benzamide	Others	8280000	8130000	12700000	9	9	9	2.28513	9.27516e-07	-20.0401	down
pmb0128	delta-Tridecalactone	Lipids_Fatty acids	9	9	9	198000	148000	454000	1.9558	29629.6	14.8548	up
pmb0142	Caffeic aldehyde	Hydroxycinnamoyl derivatives	9	9	9	54100	55500	233000	1.8561	12688.9	13.6313	up
pmb0161	DGMG (18:2) isomer1	Lipids_Glycerolipids	14600	50300	34800	802000	486000	1010000	1.0823	23.0491	4.52664	up
pmb0163	DGMG (18:2) isomer3	Lipids_Glycerolipids	9	9	9	606000	517000	702000	2.04564	67592.6	16.0446	up
pmb0296	MAG (18:1) isomer2	Lipids_Glycerolipids	9	9	61900	1030000	650000	981000	1.62375	42.9762	5.42547	up
pmb0374	Aminopurine	Others	9	9	9	45800000	30700000	74500000	2.41315	5.59259e+06	22.4151	up
pmb0382	O-Feruloyl 4-hydroxylcoumarin	Coumarins	111000	132000	9	601000	799000	754000	1.07218	8.86387	3.14794	up
pmb0423	Hydroxy-methoxycinnamate	Hydroxycinnamoyl derivatives	9	9	9	781000	678000	618000	2.05779	76925.9	16.2312	up
pmb0449	2-Aminoadipic acid (L-Homoglutamic acid)	Amino acids	354000	9	9	387000	343000	984000	1.41907	4.84156	2.27547	up
pmb0464	Aspartic acid di-O-glucoside	Amino acid derivatives	115000	234000	309000	7990000	12000000	1360000	1.05045	32.4468	5.02	up
pmb0475	Gallic acid O-feruloyl-O-hexosyl-O-hexoside	Hydroxycinnamoyl derivatives	53600	73300	72700	9	9	9	1.83021	0.000135271	-12.8519	down
pmb0492	N',N"",N""'-p-coumaroyl-cinnamoyl-caffeoyl spermidine	Phenolamides	26700	34000	17300	437000	453000	517000	1.04531	18.0385	4.173	up
pmb0493	N'-p-Coumaroyl agmatine	Phenolamides	309000	180000	127000	9	9	9	1.93608	4.38312e-05	-14.4777	down
pmb0508	N-p-Coumaroyl agmatine	Phenolamides	89100	70700	59500	9	9	9	1.83949	0.000123119	-12.9877	down
pmb0563	Peonidin	Anthocyanins	5970	9510	9	305000	340000	207000	1.32328	55.0068	5.78154	up
pmb0686	Eriodictyol O-malonylhexoside	Flavanone	9	9	9	286000	277000	229000	1.96758	29333.3	14.8403	up
pmb0709	Quercetin 7-O-malonylhexosyl-hexoside	Flavonol	9	9	9	251000	265000	321000	1.97282	31000	14.92	up
pmb0720	Tricin O-malonylhexoside	Flavone	23800	33600	38500	9	9	9	1.7519	0.000281543	-11.7944	down
pmb0732	Tricin 5-O-feruloylhexoside	Flavone	9	9	9	27600	44700	20600	1.74415	3440.74	11.7485	up
pmb0785	Isoquinoline	Alkaloids	9	9	9	1500000	1200000	1850000	2.12729	168519	17.3625	up
pmb0813	1-Methoxyindole-3-carbaldehyde	Indole derivatives	9	9	9	57100	79900	9	1.25699	5074.41	12.309	up
pmb0962	Lysine butyrate	Amino acid derivatives	85600	213000	209000	10000000	10300000	9450000	1.24384	58.6091	5.87305	up
pmb0981	Adenosine 5'-monophosphate	Nucleotide and its derivates	9	9	9	844000	910000	631000	2.06959	88333.3	16.4307	up
pmb1240	Phellodensin F	Others	992000	739000	250000	9	9	9	2.03701	1.36295e-05	-16.1629	down
pmb1318	8-Methyl-2-oxo-4-phenyl-2H-chromen-7-yl 4-(hexyloxy)benzoate	Benzoic acid derivatives	210000	82600	9	2700000	2360000	7360000	1.32113	42.4457	5.40755	up
pmb1626	MGMG (18:2) isomer1	Lipids_Glycerolipids	221000	176000	171000	2870000	2870000	3740000	1.02748	16.6901	4.06092	up
pmb1754	O-Phosphocholine	Cholines	9	84400	9	575000	461000	439000	1.53185	17.4726	4.12702	up
pmb2363	MAG (18:1) isomer1	Lipids_Glycerolipids	9	9	47700	1010000	639000	1020000	1.64244	55.9328	5.80562	up
pmb2507	2-Deoxyribose 1-phosphate	Carbohydrates	9	9	9	1340000	3050000	1400000	2.14232	214444	17.7102	up
pmb2601	7-hydroxycoumarin-beta-rhamnoside	Coumarins	9	9	9	105000	189000	9	1.30746	10889.2	13.4106	up
pmb2643	Myristoleic acid (C14:1)	Lipids_Fatty acids	9	9	9	102000	91000	135000	1.88028	12148.1	13.5684	up
pmb2648	Thiamine	Vitamins	9	9	9	18800	16400	14600	1.68201	1844.44	10.849	up
pmb2654	Anthranilate O-hexosyl-O-hexoside	Benzoic acid derivatives	4900	10700	9	1750000	2820000	566000	1.55422	329.041	8.36212	up
pmb2657	Argininosuccinate	Organic acids	14900	22300	35400	9	9	9	1.71597	0.000371901	-11.3928	down
pmb2684	Cyclic AMP	Nucleotide and its derivates	9	9	9	322000	9	651000	1.38721	36037.4	15.1372	up
pmb2848	3(2'-Chlorophenyl)-7-hydroxy-4-phenylcoumarin	Coumarins	9	9	9	18300	9	24700	1.1747	1592.93	10.6375	up
pmb2849	Camptothecin	Alkaloids	9	9	9	23100	25500	31600	1.73417	2970.37	11.5364	up
pmb2855	L-Glutamine O-hexside	Amino acid derivatives	101000	74900	82500	4700000	5450000	3990000	1.22625	54.7214	5.77403	up
pmb2857	L-Glutamic acid O-glucoside	Amino acid derivatives	67300	32300	19800	667000	713000	795000	1.05315	18.2161	4.18714	up
pmb2940	1-O-beta-D-Glucopyranosyl sinapate	Hydroxycinnamoyl derivatives	58800	72700	50200	9	9	9	1.82028	0.000148597	-12.7163	down
pmb2948	Adenosine 3'-monophosphate	Nucleotide and its derivates	9	9	9	53300	52400	60900	1.81262	6170.37	12.5911	up
pmb2957	Cyanidin O-syringic acid	Anthocyanins	9	9	9	321000	384000	447000	2.0027	42666.7	15.3808	up
pmb2973	Chrysoeriol 6-C-pentosyl-O-rutinoside	Flavone C-glycosides	24500	90400	77000	9	9	9	1.80847	0.000140698	-12.7951	down
pmb2987	Acacetin O-acetyl hexoside	Flavone	9	9	9	258000	307000	166000	1.9567	27074.1	14.7246	up
pmb2991	Apigenin O-hexosyl-O-rutinoside	Flavone	9	9	9	48300	67700	119000	1.83963	8703.7	13.0874	up
pmb3026	Quercetin O-acetylhexoside	Flavonol	9	9	9	132000	107000	116000	1.88937	13148.1	13.6826	up
pmb3041	Tricin O-saccharic acid	Flavone	9	2100	6160	141000	66600	201000	1.2952	49.4135	5.62683	up
pmb3066	5-O-p-coumaroyl shikimic acid O-hexoside	Quinate and its derivatives	9	9	9	476000	582000	754000	2.04391	67111.1	16.0343	up
pmb3094	Esculetin O-quinacyl esculetin O-quinic acid	Coumarins	9	9	9	38300	133000	41800	1.81657	7892.59	12.9463	up
pmb3264	Glutathione oxidized	Amino acid derivatives	59900	24300	16700	1990000	782000	3140000	1.21596	58.5927	5.87265	up
pmb4777	4-Hydroxy-7-methoxycoumarin-beta-rhamnoside	Coumarins	9	9	9	42500	32300	39000	1.77201	4214.81	12.0413	up
pmc0066	2'-Deoxyinosine-5'-monophosphate	Nucleotide and its derivates	9	9	9	264000	175000	350000	1.96334	29222.2	14.8348	up
pmd0023	Adenosine	Nucleotide and its derivates	51500	22600	23500	3560000	1890000	6200000	1.32579	119.365	6.89923	up
pme0011	L-Aspartic acid	Amino acids	124000	109000	77600	3990000	3970000	4540000	1.18058	40.2447	5.33073	up
pme0022	L-Threonine	Amino acids	242000	213000	118000	4130000	3650000	3590000	1.06275	19.8429	4.31055	up
pme0026	L-(+)-Lysine	Amino acids	1240000	1340000	785000	16600000	16500000	15800000	1.0052	14.5319	3.86116	up
pme0042	L-(+)-Arginine	Amino acids	568000	289000	96200	4660000	4580000	5550000	1.02844	15.5162	3.9557	up
pme0056	2,3-dimethylsuccinic acid	Amino acid derivatives	172000	211000	213000	7610000	7300000	12200000	1.19279	45.4866	5.50737	up
pme0137	Nα-Acetyl-L-glutamine	Amino acid derivatives	9	9	9	142000	149000	121000	1.90411	15259.3	13.8974	up
pme0151	Dihydrouracil	Nucleotide and its derivates	67600	32100	43700	9	9	9	1.79137	0.000188285	-12.3748	down
pme0161	L-Homoserine	Amino acids	9	9	1360	42500	44800	49400	1.52173	99.2017	6.63229	up
pme0200	Kaempferol	Flavonol	9	9	9	26100	77900	6530	1.70778	4093.7	11.9992	up
pme0207	3-Hydroxybutyrate	Organic acids	9	152000	132000	3570000	7250000	2440000	1.32718	46.6887	5.545	up
pme0245	Adipic acid	Organic acids	178000	216000	241000	8820000	8480000	14000000	1.20594	49.2913	5.62326	up
pme0270	Maleic acid	Organic acids	1390000	2090000	9	16100000	17700000	11900000	1.19805	13.1321	3.71503	up
pme0295	4-Acetamidobutyric acid	Organic acids	9	9	9	5610000	5050000	6360000	2.24209	630370	19.2658	up
pme0299	Cinnamic acid	Hydroxycinnamoyl derivatives	38500	5260	9	216000	432000	69700	1.15123	16.3975	4.0354	up
pme0324	Chrysin	Flavone	40200	48600	31600	6260	9	9	1.38277	0.0521429	-4.26139	down
pme0333	Apigenin 7-O-neohesperidoside (Rhoifolin)	Flavone	14900	9	9	31100	22300	30700	1.24967	5.63748	2.49505	up
pme0424	trans-cinnamaldehyde	Hydroxycinnamoyl derivatives	92000	9	9	115000	114000	437000	1.37621	7.23771	2.85553	up
pme0450	L-Epicatechin	Catechin derivatives	13100000	33000000	14100000	1790000	8700000	9	1.11099	0.174253	-2.52075	down
pme0463	L-Theanine	Amino acids	275000	222000	371000	9890000	7760000	6990000	1.12086	28.3871	4.82716	up
pme0489	N-Methylnicotinamide	Nicotinic acid derivatives	93000	9	9	3140000	369000	1460000	1.62963	53.4198	5.7393	up
pme0513	Xylitol	Alcohols and polyols	55000	46400	18900	611000	796000	580000	1.02936	16.517	4.04588	up
pme0516	Inositol	Others	304000	151000	129000	4260000	3570000	4150000	1.0708	20.5137	4.35852	up
pme0519	D-(+)-Sucrose	Carbohydrates	28500	43800	32700	3090000	4990000	581000	1.21169	82.4857	6.36607	up
pme1175	Guanosine	Nucleotide and its derivates	250000	9	9	7120000	5390000	11800000	1.7901	97.233	6.60337	up
pme1281	Pyridoxal 5'-phosphate	Vitamins	9	9	9	35800	43800	44000	1.78104	4577.78	12.1604	up
pme1283	S-(5'-Adenosy)-L-homocysteine	Amino acid derivatives	9	9	9	13000000	13000000	10900000	2.30622	1.36667e+06	20.3822	up
pme1296	Xanthosine	Nucleotide and its derivates	418000	9	9	14200000	8550000	23600000	1.82626	110.88	6.79286	up
pme1306	Pyridoxine 5'-phosphate	Vitamins	9	9	9	113000	123000	98400	1.88333	12385.2	13.5963	up
pme1368	L-Pipecolic acid	Amino acid derivatives	14500	28600	16600	1680000	1500000	618000	1.23387	63.6181	5.99137	up
pme1378	1-Methyladenosine	Nucleotide and its derivates	160000	72300	94300	5240000	3980000	8300000	1.21823	53.6436	5.74533	up
pme1397	Pelargonidin	Anthocyanins	9	9	9	154000	157000	180000	1.9216	18185.2	14.1505	up
pme1423	Hydrocinnamic acid	Hydroxycinnamoyl derivatives	43800	9	9	35300	29100	91200	1.22981	3.55105	1.82825	up
pme1473	5'-Deoxy-5'-(methylthio)adenosine	Nucleotide and its derivates	162000	59300	44000	9	9	9	1.8405	0.000101772	-13.2624	down
pme1605	Kaempferol 3-O-robinobioside (Biorobin)	Flavonol	9	9	9	95900	158000	114000	1.89075	13625.9	13.7341	up
pme1637	Coniferyl alcohol	Hydroxycinnamoyl derivatives	204000	351000	112000	42200	25700	9	1.04323	0.101813	-3.29601	down
pme1676	N-(3-Indolylacetyl)-L-alanine	Amino acid derivatives	9	24000	36400	140000	162000	219000	1.03365	8.62454	3.10845	up
pme1684	D-(+)-Glucono-1,5-lactone	Carbohydrates	28100	9	9	56400	50200	44000	1.28674	5.356	2.42116	up
pme1691	Acetylcholine	Cholines	525000	9	9	1520000	1710000	1520000	1.54514	9.04731	3.17749	up
pme1695	Sinapic acid	Hydroxycinnamoyl derivatives	9	84600	114000	3850000	4970000	265000	1.23396	45.7431	5.51548	up
pme1709	Nicotinic Acid Methyl Ester (Methyl Nicotinate)	Vitamins	9	9	9	1080000	4290000	510000	2.11138	217778	17.7325	up
pme1724	Methyl benzoate	Benzoic acid derivatives	9	9	9	116000	45100	571000	1.89858	27114.8	14.7268	up
pme1735	Ethyl 3,4-Dihydroxybenzoate (Ethyl protocatechuate)	Organic acids	9	9	9	50300	39800	5110	1.69761	3526.3	11.7839	up
pme2033	L(-)-Malic acid	Organic acids	9	9	9	1840000	1490000	1050000	2.12271	162222	17.3076	up
pme2049	2-Hydroxybutanoic acid	Organic acids	9	9	9	748000	612000	962000	2.0667	86000	16.392	up
pme2050	Citric acid	Organic acids	504000	1290000	2180000	21700000	18800000	16700000	1.00849	14.3936	3.84735	up
pme2278	Guanosine monophosphate	Nucleotide and its derivates	9	9	9	1360000	1210000	733000	2.09667	122333	16.9005	up
pme2292	Putrescine	Phenolamides	691000	9	9	1000000	1110000	1680000	1.49092	5.48466	2.4554	up
pme2296	Curcumin	Others	11500	9	9	11100	7360	25500	1.14081	3.81663	1.9323	up
pme2319	Hesperetin	Flavanone	2770	9	9	3770	4250	2500	1.04745	3.77331	1.91583	up
pme2362	Mandelic acid	Organic acids	9	9	9	78300	63700	235000	1.87498	13963	13.7693	up
pme2367	Quinone	Others	9	9	9	482000	1120000	9	1.4146	59333.7	15.8566	up
pme2380	A-Ketoglutaric acid	Organic acids	2260000	3450000	840000	41900	9	76800	1.33177	0.0181235	-5.78599	down
pme2435	L-Fucose	Carbohydrates	17500	15700	9680	9	9	9	1.66131	0.000629664	-10.6331	down
pme2541	α-Hydroxyisobutyric acid	Organic acids	9	9	9	119000	106000	165000	1.89708	14444.4	13.8182	up
pme2550	Cis-Aconitic acid	Organic acids	6280	9	9	20700	20100	15600	1.26474	8.95522	3.16273	up
pme2559	N-Acetylaspartate	Amino acid derivatives	9	9	9	447000	496000	679000	2.03386	60074.1	15.8745	up
pme2598	3,4-Dihydroxybenzeneacetic acid	Organic acids	673000	646000	486000	93300	9	189000	1.02198	0.156404	-2.67665	down
pme2652	(R)-lipoic acid	Organic acids	9	9	9	191000	220000	95700	1.91761	18766.7	14.1959	up
pme2765	1,7-Dimethylxanthine	Nucleotide and its derivates	9	9	9	227000	157000	73300	1.90247	16937	14.0479	up
pme2828	4-Nitrophenol	Others	281000	354000	401000	9	9	9	1.99247	2.60618e-05	-15.2277	down
pme2867	3-Methylcrotonyl glycine	Amino acid derivatives	17900	9	15300	9	9	9	1.1587	0.000813033	-10.2644	down
pme2898	Dihydromyricetin	Flavonol	4970000	9290000	12100000	9	9	9	2.27271	1.02428e-06	-19.897	down
pme3009	trans-Citridic acid	Organic acids	9	9	9	727000	633000	731000	2.05871	77444.4	16.2409	up
pme3038	5-oxoproline	Amino acid derivatives	1180000	1350000	1330000	38700000	28400000	54000000	1.13043	31.3731	4.97145	up
pme3090	(S)-2-(4-Aminobutanamido)-3-(1-methyl-1H-imidazol-5-yl)propanoic acid	Organic acids	5800	6030	6380	9	9	9	1.56608	0.0014827	-9.39756	down
pme3140	6-Hydroxy-4-methylcoumarin	Coumarins	32800	9	9	93500	89200	123000	1.38049	9.31501	3.21956	up
pme3154	(Rs)-Mevalonic acid	Organic acids	283000	736000	432000	9	9	9	2.01654	1.86079e-05	-15.7137	down
pme3174	Cytidine 5'-monophosphate (Cytidylic acid)	Nucleotide and its derivates	28300	21700	21900	5480000	6550000	1940000	1.38492	194.298	7.60212	up
pme3179	CYS-GLY	Amino acid derivatives	14900	13500	9710	9	9	9	1.65015	0.000708475	-10.463	down
pme3186	Dl-Glyceraldehyde3-phosphate	Others	9	9	9	38000	44400	36300	1.77682	4396.3	12.1021	up
pme3188	Uridine 5'-monophosphate	Nucleotide and its derivates	66300	40100	29400	56800000	81700000	20400000	1.61253	1170.1	10.1924	up
pme3193	N-acetylglycine	Amino acid derivatives	9	9	9	274000	202000	203000	1.95214	25148.1	14.6182	up
pme3207	trans,trans-Muconic acid	Organic acids	127000	9	9	563000	406000	492000	1.49372	11.5023	3.52385	up
pme3208	Glycitin	Isoflavone	9	9	9	1390000	1460000	1940000	2.13229	177407	17.4367	up
pme3209	Genistein 7-O-Glucoside (Genistin)	Isoflavone	9	9	9	122000	126000	124000	1.89447	13777.8	13.7501	up
pme3300	Tricetin	Flavone	9	9	9	54000	99100	55400	1.83084	7722.22	12.9148	up
pme3309	2-Methylglutaric acid	Organic acids	177000	255000	254000	7200000	6810000	11300000	1.16018	36.895	5.20536	up
pme3336	N6-Succinyl Adenosine	Nucleotide and its derivates	109000	71100	27300	1140000	4280000	936000	1.08257	30.6461	4.93763	up
pme3346	5-hydroxyhexanoic acid	Organic acids	9	9	23000	472000	400000	720000	1.62853	69.1633	6.11193	up
pme3349	8-Hydroxy-2-deoxyguanosine	Nucleotide and its derivates	9	9	9	37300	34900	41600	1.77253	4214.81	12.0413	up
pme3399	Sissotrin	Isoflavone	93200	40500	23300	9	18900	9	1.30229	0.120497	-3.05293	down
pme3404	Syringetin	Flavonol	9	9	9	12200	9	21800	1.15403	1259.59	10.2987	up
pme3416	Esculetin (6,7-dihydroxycoumarin)	Coumarins	9	9	9	321000	338000	9	1.3642	24407.7	14.5751	up
pme3431	Esculin (6,7-Dihydroxycoumarin-6-glucoside)	Coumarins	182000	223000	221000	51000	9	9	1.45088	0.0814984	-3.61708	down
pme3437	Eudesmic acid (3,4,5-trimethoxybenzoic acid)	Benzoic acid derivatives	54400	63600	35700	9	9	9	1.80064	0.000175667	-12.4749	down
pme3484	Myricetin 3-O-galactoside	Flavonol	9	9	9	86900	211000	9	1.3042	11033.7	13.4296	up
pme3502	Formononetin 7-O-glucoside (Ononin)	Isoflavone	76200	80700	67200	9	9	9	1.84301	0.000120482	-13.0189	down
pme3835	Guanosine 3',5'-cyclic monophosphate	Nucleotide and its derivates	9	9	9	1900000	2940000	748000	2.13164	206963	17.659	up
pme3960	Deoxyadenosine	Nucleotide and its derivates	9	9	9	511000	291000	841000	2.02686	60851.9	15.893	up
