# Supplementary material for: Metabolome and Transcriptome Association Analysis Reveals Dynamic Regulation of Purine Metabolism and Flavonoid Synthesis in Transdifferentiation during Somatic Embryogenesis in Cotton
Source: Int J Mol Sci. 2019 Apr 26;20(9):2070. doi: 10.3390/ijms20092070 (PMC6539419; doi:10.3390/ijms20092070)
Supplement: Supplementary file 1 [file ijms-20-02070-s001.zip › Supplementary Table 3-Mar 13, 2019.xlsx]

## Sheet: Sheet1
Supplementary Table 3: Overview of differential metabolites commonly or specifically accumulated in PEC vs. NEC, GE vs. PEC and GE vs. NEC.
Index	Compounds	Class	PEC vs NEC	GE vs PEC	GE vs NEC	GE_1	GE_2	GE_3	NEC_1	NEC_2	NEC_3	PEC_1	PEC_2	PEC_3	cpd_ID	kegg_map
pma0104	N-sinapoyl hydroxycoumarin	Coumarins	FALSE	TRUE	FALSE	167000	235000	306000	1590000	1900000	1130000	1040000	610000	868000	--	--
pma0110	O-Sinapoyl quinic acid	Quinate and its derivatives	FALSE	TRUE	FALSE	9	198000	147000	9	202000	159000	353000	252000	442000	--	--
pma0149	Sinapoyl malate	Organic acids	FALSE	TRUE	TRUE	80500	167000	9	4810000	9030000	8320000	1770000	1200000	1010000	C02887	ko00940
pma0249	Selgin 5-O-hexoside	Flavone	TRUE	FALSE	TRUE	879000	954000	790000	9	9	9	434000	518000	390000	--	--
pma0633	N-p-coumaroylspermine	Phenolamides	TRUE	FALSE	FALSE	172000	9	287000	39900	9	33100	294000	49700	310000	--	--
pma0675	o-Anisic acid	Organic acids	TRUE	TRUE	TRUE	7850000	820000	4890000	9	9	9	425000	383000	1080000	--	--
pma0702	N', N''-disinapoylspermidine	Phenolamides	TRUE	FALSE	TRUE	140000	124000	9	10500000	4870000	2300000	9	132000	9	--	--
pma0795	Tricetin O-malonylhexoside	Flavone	FALSE	TRUE	TRUE	206000	156000	431000	9	9	9	9	9	145000	--	--
pma1303	LysoPC 16:2	Lipids_Glycerophospholipids	TRUE	FALSE	TRUE	126000	192000	194000	9	9	9	105000	227000	160000	--	--
pma2088	Quercetin-3,4'-O-di-beta-glucopyranoside	Flavonol	TRUE	FALSE	TRUE	9	9	9	68200	59100	49600	9	9	9	--	--
pma2172	Cinnamoyl tyramine	Tryptamine derivatives	FALSE	TRUE	FALSE	13000	9	12400	16600	9	5630	18400	19900	17800	--	--
pma2400	Dihydrojasmone	Others	TRUE	FALSE	TRUE	94100	9	166000	9	9	9	124000	88500	109000	--	--
pma3499	Digitoxigenine	Others	TRUE	TRUE	TRUE	60000	47600	441000	9	9	9	104000	9	88200	--	--
pma3649	5-Aminolevulinate	Organic acids	FALSE	FALSE	TRUE	16700000	15900000	16800000	519000	1400000	753000	7510000	12200000	7410000	C00430	ko00260,ko00860,ko01060,ko01100,ko01110,ko01120,ko02010
pma6262	N'-p-coumaroylspermine	Phenolamides	TRUE	FALSE	TRUE	208000	9	275000	9	9	9	232000	61000	344000	--	--
pma6298	3-Hydroxypyridine	Others	FALSE	TRUE	TRUE	9	9	9	162000	153000	287000	359000	407000	423000	--	--
pma6373	3',4',5'-Dihydrotricetin O-hexosyl-O-hexoside	Flavone	TRUE	TRUE	TRUE	367000	546000	410000	9	9	12700	79200	182000	125000	--	--
pma6561	Caffeic acid O-glucoside	Hydroxycinnamoyl derivatives	FALSE	TRUE	FALSE	749000	538000	462000	254000	111000	97000	139000	216000	112000	--	--
pma6625	E-3,4,5'-Trihydroxy-3'-glucopyranosylstilbene	Others	TRUE	TRUE	TRUE	12600000	55200000	3050000	128000	375000	148000	9	18000000	9	--	--
pmb0034	Glu-Glu	Amino acid derivatives	TRUE	TRUE	TRUE	214000	224000	9	9	9	9	274000	346000	330000	C01425	--
pmb0037	Hordenine	Alkaloids	TRUE	FALSE	TRUE	334000	318000	414000	113000	9	9	255000	281000	343000	C06199	ko00350
pmb0069	Benzamide	Others	FALSE	TRUE	TRUE	9	9	9	8280000	8130000	12700000	9220000	6040000	10900000	C09815	ko00627,ko01120
pmb0108	Feruloyl syringic acid	Hydroxycinnamoyl derivatives	TRUE	FALSE	FALSE	33500	26700	9	148000	197000	70000	9	9	39100	--	--
pmb0128	delta-Tridecalactone	Lipids_Fatty acids	TRUE	TRUE	TRUE	198000	148000	454000	9	9	9	110000	9	115000	--	--
pmb0142	Caffeic aldehyde	Hydroxycinnamoyl derivatives	TRUE	FALSE	TRUE	54100	55500	233000	9	9	9	120000	119000	131000	C10945	ko00940,ko01110
pmb0161	DGMG (18:2) isomer1	Lipids_Glycerolipids	TRUE	FALSE	TRUE	802000	486000	1010000	14600	50300	34800	613000	908000	636000	--	--
pmb0163	DGMG (18:2) isomer3	Lipids_Glycerolipids	TRUE	FALSE	TRUE	606000	517000	702000	9	9	9	312000	549000	350000	--	--
pmb0242	Sinapoylcholine	Cholines	TRUE	TRUE	FALSE	9	103000	52100	237000	179000	161000	9	9	9	C00933	ko00940
pmb0296	MAG (18:1) isomer2	Lipids_Glycerolipids	TRUE	FALSE	TRUE	1030000	650000	981000	9	9	61900	859000	1920000	1030000	--	--
pmb0374	Aminopurine	Others	TRUE	FALSE	TRUE	45800000	30700000	74500000	9	9	9	33800000	90800000	53200000	--	--
pmb0382	O-Feruloyl 4-hydroxylcoumarin	Coumarins	TRUE	FALSE	TRUE	601000	799000	754000	111000	132000	9	531000	569000	589000	--	--
pmb0423	Hydroxy-methoxycinnamate	Hydroxycinnamoyl derivatives	TRUE	FALSE	TRUE	781000	678000	618000	9	9	9	332000	350000	233000	--	--
pmb0449	2-Aminoadipic acid (L-Homoglutamic acid)	Amino acids	TRUE	TRUE	TRUE	387000	343000	984000	354000	9	9	1690000	1690000	2100000	C00956	ko00300,ko00310,ko00311,ko01100,ko01110,ko01130,ko01210,ko01230
pmb0464	Aspartic acid di-O-glucoside	Amino acid derivatives	FALSE	TRUE	TRUE	7990000	12000000	1360000	115000	234000	309000	729000	1120000	719000	--	--
pmb0468	N-formylmethionine	Amino acid derivatives	FALSE	TRUE	FALSE	449000	528000	9	85500	61900	9	9	154000	9	C03145	ko00270
pmb0475	Gallic acid O-feruloyl-O-hexosyl-O-hexoside	Hydroxycinnamoyl derivatives	FALSE	TRUE	TRUE	9	9	9	53600	73300	72700	9	68500	31600	--	--
pmb0492	N',N"",N""'-p-coumaroyl-cinnamoyl-caffeoyl spermidine	Phenolamides	TRUE	FALSE	TRUE	437000	453000	517000	26700	34000	17300	479000	652000	528000	--	--
pmb0493	N'-p-Coumaroyl agmatine	Phenolamides	FALSE	TRUE	TRUE	9	9	9	309000	180000	127000	73900	52900	9	--	--
pmb0508	N-p-Coumaroyl agmatine	Phenolamides	FALSE	TRUE	TRUE	9	9	9	89100	70700	59500	36800	9	24900	C04498	ko00330
pmb0563	Peonidin	Anthocyanins	TRUE	TRUE	TRUE	305000	340000	207000	5970	9510	9	112000	52900	91300	C08726	--
pmb0605	Apigenin 7-O-glucoside (Cosmosiin)	Flavone	TRUE	TRUE	FALSE	98600	9	9	9	9	9	123000	87700	470000	C04608	ko00944
pmb0623	6-C-hexosyl chrysoeriol O-hexoside	Flavone C-glycosides	FALSE	TRUE	FALSE	371000	385000	330000	428000	376000	257000	9	240000	189000	--	--
pmb0657	C-rhamnosyl-acacetin O-p-coumaroylhexoside	Flavone C-glycosides	TRUE	FALSE	FALSE	26500	39900	9	7100	9	9	35300	44700	12700	--	--
pmb0686	Eriodictyol O-malonylhexoside	Flavanone	TRUE	FALSE	TRUE	286000	277000	229000	9	9	9	163000	296000	290000	--	--
pmb0709	Quercetin 7-O-malonylhexosyl-hexoside	Flavonol	FALSE	TRUE	TRUE	251000	265000	321000	9	9	9	9	9	27500	--	--
pmb0711	Quercetin 7-O-rutinoside	Flavonol	FALSE	TRUE	FALSE	2740000	3370000	324000	131000	170000	142000	61000	154000	199000	--	--
pmb0720	Tricin O-malonylhexoside	Flavone	FALSE	TRUE	TRUE	9	9	9	23800	33600	38500	48200	82000	51800	--	--
pmb0732	Tricin 5-O-feruloylhexoside	Flavone	TRUE	FALSE	TRUE	27600	44700	20600	9	9	9	27400	23800	30400	--	--
pmb0750	Neochlorogenic acid (5-O-Caffeoylquinic acid)	Quinate and its derivatives	FALSE	TRUE	FALSE	9	9	9	58900	9	9	9	46700	49700	C17147	--
pmb0764	4-Methyl-5-thiazoleethanol	Others	FALSE	TRUE	FALSE	1060000	664000	734000	235000	183000	158000	124000	302000	189000	C04294	ko00730,ko01100
pmb0774	N-hydroxy tryptamine	Tryptamine derivatives	FALSE	TRUE	FALSE	23400000	28400000	5840000	4590000	3280000	1500000	925000	6540000	2470000	C17203	ko00380
pmb0785	Isoquinoline	Alkaloids	TRUE	FALSE	TRUE	1500000	1200000	1850000	9	9	9	2170000	4650000	3390000	C06323	--
pmb0813	1-Methoxyindole-3-carbaldehyde	Indole derivatives	TRUE	FALSE	TRUE	57100	79900	9	9	9	9	290000	9	196000	--	--
pmb0835	Gallocatechin-gallocatechin	Catechin derivatives	FALSE	TRUE	FALSE	196000	747000	9	9	7040000	979000	9	199000	9	--	--
pmb0864	LysoPE 14:0	Lipids_Glycerophospholipids	TRUE	FALSE	FALSE	438000	491000	646000	21700	36400	59200	282000	488000	577000	--	--
pmb0962	Lysine butyrate	Amino acid derivatives	TRUE	FALSE	TRUE	10000000	10300000	9450000	85600	213000	209000	6150000	7850000	7780000	--	--
pmb0981	Adenosine 5'-monophosphate	Nucleotide and its derivates	TRUE	FALSE	TRUE	844000	910000	631000	9	9	9	294000	464000	300000	C00020	ko00230,ko00908,ko01060,ko01065,ko01070,ko01100,ko01110,ko01130,ko01523,ko04022,ko04024,ko04068,ko04150,ko04151,ko04152,ko04211,ko04740,ko04742,ko04923,ko04924,ko04925,ko05012,ko05032
pmb1240	Phellodensin F	Others	TRUE	TRUE	TRUE	9	9	9	992000	739000	250000	20000	9	9	--	--
pmb1318	8-Methyl-2-oxo-4-phenyl-2H-chromen-7-yl 4-(hexyloxy)benzoate	Benzoic acid derivatives	TRUE	FALSE	TRUE	2700000	2360000	7360000	210000	82600	9	3390000	3370000	3990000	--	--
pmb1452	N-Lauryldiethanolamine	Others	FALSE	TRUE	FALSE	115000	53600	9	121000	135000	112000	146000	250000	130000	--	--
pmb1626	MGMG (18:2) isomer1	Lipids_Glycerolipids	TRUE	FALSE	TRUE	2870000	2870000	3740000	221000	176000	171000	2880000	2510000	2930000	--	--
pmb1754	O-Phosphocholine	Cholines	TRUE	FALSE	TRUE	575000	461000	439000	9	84400	9	330000	428000	338000	C00588	ko00564,ko01100,ko05231
pmb2363	MAG (18:1) isomer1	Lipids_Glycerolipids	TRUE	FALSE	TRUE	1010000	639000	1020000	9	9	47700	886000	1850000	1060000	--	--
pmb2507	2-Deoxyribose 1-phosphate	Carbohydrates	TRUE	TRUE	TRUE	1340000	3050000	1400000	9	9	9	9	437000	362000	C00672	ko00030,ko00240
pmb2591	Acetyl tryptophan	Amino acid derivatives	TRUE	FALSE	FALSE	960000	945000	1010000	72100	110000	57300	962000	1270000	1180000	C03137	--
pmb2601	7-hydroxycoumarin-beta-rhamnoside	Coumarins	FALSE	TRUE	TRUE	105000	189000	9	9	9	9	9	86300	9	--	--
pmb2643	Myristoleic acid (C14:1)	Lipids_Fatty acids	TRUE	FALSE	TRUE	102000	91000	135000	9	9	9	80400	155000	111000	C08322	--
pmb2648	Thiamine	Vitamins	TRUE	FALSE	TRUE	18800	16400	14600	9	9	9	9150	10900	9540	C00378	ko00730,ko01100,ko02010,ko04122,ko04977
pmb2654	Anthranilate O-hexosyl-O-hexoside	Benzoic acid derivatives	TRUE	TRUE	TRUE	1750000	2820000	566000	4900	10700	9	52400	122000	68200	--	--
pmb2657	Argininosuccinate	Organic acids	TRUE	FALSE	TRUE	9	9	9	14900	22300	35400	9	9	9	C03406	ko00220,ko00250,ko01100,ko01110,ko01130,ko01230
pmb2684	Cyclic AMP	Nucleotide and its derivates	TRUE	FALSE	TRUE	322000	9	651000	9	9	9	132000	785000	377000	C00575	ko00230,ko01522,ko02025,ko02026,ko04010,ko04014,ko04015,ko04020,ko04022,ko04024,ko04062,ko04072,ko04111,ko04113,ko04114,ko04211,ko04213,ko04261,ko04270,ko04340,ko04371,ko04540,ko04611,ko04670,ko04710,ko04713,ko04720,ko04723,ko04724,ko04725,ko04726,ko04727,ko04728,ko04740,ko04742,ko04750,ko04910,ko04911,ko04912,ko04913,ko04914,ko04915,ko04916,ko04918,ko04919,ko04921,ko04922,ko04923,ko04924,ko04925…
pmb2795	4-Methoxycinnamic acid	Hydroxycinnamoyl derivatives	FALSE	TRUE	FALSE	27800	30400	12100	20300	12000	6620	3550	4420	2480	--	--
pmb2831	Protocatechuic acid O-glucoside	Catechin derivatives	FALSE	TRUE	FALSE	25500	9	59200	120000	153000	200000	69400	80200	71700	--	--
pmb2848	3(2'-Chlorophenyl)-7-hydroxy-4-phenylcoumarin	Coumarins	TRUE	FALSE	TRUE	18300	9	24700	9	9	9	13000	17900	16400	--	--
pmb2849	Camptothecin	Alkaloids	TRUE	FALSE	TRUE	23100	25500	31600	9	9	9	13800	29700	19000	C01897	ko01063,ko01110,ko07042
pmb2855	L-Glutamine O-hexside	Amino acid derivatives	TRUE	FALSE	TRUE	4700000	5450000	3990000	101000	74900	82500	2340000	4730000	2890000	--	--
pmb2857	L-Glutamic acid O-glucoside	Amino acid derivatives	FALSE	FALSE	TRUE	667000	713000	795000	67300	32300	19800	233000	547000	371000	--	--
pmb2928	Gallic acid O-Hexoside	Benzoic acid derivatives	TRUE	FALSE	FALSE	46200	34700	32400	420000	284000	182000	9	34600	23500	--	--
pmb2940	1-O-beta-D-Glucopyranosyl sinapate	Hydroxycinnamoyl derivatives	TRUE	FALSE	TRUE	9	9	9	58800	72700	50200	9	9	9	--	--
pmb2948	Adenosine 3'-monophosphate	Nucleotide and its derivates	TRUE	FALSE	TRUE	53300	52400	60900	9	9	9	17700	27700	23100	C01367	ko00230
pmb2957	Cyanidin O-syringic acid	Anthocyanins	TRUE	FALSE	TRUE	321000	384000	447000	9	9	9	240000	230000	191000	--	--
pmb2973	Chrysoeriol 6-C-pentosyl-O-rutinoside	Flavone C-glycosides	TRUE	TRUE	TRUE	9	9	9	24500	90400	77000	3680	2920	9	--	--
pmb2987	Acacetin O-acetyl hexoside	Flavone	FALSE	TRUE	TRUE	258000	307000	166000	9	9	9	9	9	9	--	--
pmb2991	Apigenin O-hexosyl-O-rutinoside	Flavone	TRUE	FALSE	TRUE	48300	67700	119000	9	9	9	49600	55800	44900	--	--
pmb3023	Eriodictyol C-hexoside	Flavone C-glycosides	TRUE	FALSE	FALSE	4920000	4470000	5380000	463000	420000	638000	7010000	6210000	9230000	--	--
pmb3026	Quercetin O-acetylhexoside	Flavonol	FALSE	TRUE	TRUE	132000	107000	116000	9	9	9	9	9	21600	--	--
pmb3041	Tricin O-saccharic acid	Flavone	TRUE	FALSE	TRUE	141000	66600	201000	9	2100	6160	37600	33800	44700	--	--
pmb3066	5-O-p-coumaroyl shikimic acid O-hexoside	Quinate and its derivatives	TRUE	FALSE	TRUE	476000	582000	754000	9	9	9	865000	1380000	946000	--	--
pmb3094	Esculetin O-quinacyl esculetin O-quinic acid	Coumarins	TRUE	FALSE	TRUE	38300	133000	41800	9	9	9	53100	51300	66400	--	--
pmb3107	Syringic acid O-glucoside	Benzoic acid derivatives	FALSE	TRUE	FALSE	426000	643000	356000	261000	163000	209000	94100	263000	88300	--	--
pmb3264	Glutathione oxidized	Amino acid derivatives	TRUE	FALSE	TRUE	1990000	782000	3140000	59900	24300	16700	1360000	2240000	2240000	C00127	ko00480,ko04216,ko04918
pmb4344	Guanosine 5'-monophosphate	Nucleotide and its derivates	TRUE	FALSE	FALSE	9	9	505000	9	9	9	87300	317000	186000	C00144	ko00230,ko01060,ko01065,ko01100,ko01523,ko04022,ko04740,ko04742,ko04744
pmb4777	4-Hydroxy-7-methoxycoumarin-beta-rhamnoside	Coumarins	TRUE	FALSE	TRUE	42500	32300	39000	9	9	9	33200	44400	39900	--	--
pmc0066	2'-Deoxyinosine-5'-monophosphate	Nucleotide and its derivates	TRUE	FALSE	TRUE	264000	175000	350000	9	9	9	111000	64900	172000	C06196	ko00230
pmc0304	Succinyladenosine	Nucleotide and its derivates	FALSE	TRUE	FALSE	11300000	39300000	8800000	1680000	1710000	603000	769000	5570000	1330000	--	--
pmd0023	Adenosine	Nucleotide and its derivates	TRUE	FALSE	TRUE	3560000	1890000	6200000	51500	22600	23500	1530000	7920000	3780000	C00212	ko00230,ko01100,ko04022,ko04024,ko04071,ko04080,ko04270,ko04923,ko04924,ko05012,ko05032,ko05034
pmd0145	LysoPC 20:1	Lipids_Glycerophospholipids	FALSE	TRUE	FALSE	51700	41000	64700	15000	19200	6050	9	38100	27700	--	--
pme0011	L-Aspartic acid	Amino acids	TRUE	FALSE	TRUE	3990000	3970000	4540000	124000	109000	77600	1710000	2650000	2030000	C00049	ko00220,ko00250,ko00260,ko00261,ko00270,ko00300,ko00340,ko00410,ko00460,ko00710,ko00760,ko00770,ko00970,ko01060,ko01064,ko01070,ko01100,ko01110,ko01120,ko01130,ko01200,ko01210,ko01230,ko02010,ko02020,ko02030,ko04080,ko04974,ko05230
pme0022	L-Threonine	Amino acids	TRUE	FALSE	TRUE	4130000	3650000	3590000	242000	213000	118000	1590000	3070000	2200000	C00188	ko00260,ko00261,ko00290,ko00860,ko00970,ko01060,ko01100,ko01110,ko01120,ko01130,ko01230,ko02010,ko04974,ko04978
pme0026	L-(+)-Lysine	Amino acids	FALSE	FALSE	TRUE	16600000	16500000	15800000	1240000	1340000	785000	8690000	13800000	10600000	C00047	ko00300,ko00310,ko00780,ko00960,ko00970,ko01060,ko01064,ko01100,ko01110,ko01120,ko01130,ko01210,ko01230,ko02010,ko04974
pme0036	L-Histidine	Amino acids	TRUE	FALSE	FALSE	1810000	2040000	2020000	436000	112000	27400	1600000	3540000	2440000	C00135	ko00340,ko00410,ko00970,ko01060,ko01065,ko01100,ko01110,ko01230,ko02010,ko04974,ko05230
pme0042	L-(+)-Arginine	Amino acids	TRUE	FALSE	TRUE	4660000	4580000	5550000	568000	289000	96200	4550000	8410000	5400000	C00062	ko00220,ko00261,ko00330,ko00331,ko00472,ko00970,ko01060,ko01064,ko01100,ko01110,ko01130,ko01230,ko02010,ko04974,ko05014,ko05132,ko05142,ko05146,ko05230
pme0049	2-Aminoethanesulfinic acid	Organic acids	TRUE	FALSE	FALSE	19600	9	27900	40900	58500	51600	24100	9	9	C00519	ko00430,ko01100
pme0056	2,3-dimethylsuccinic acid	Amino acid derivatives	TRUE	FALSE	TRUE	7610000	7300000	12200000	172000	211000	213000	4570000	3960000	4050000	--	--
pme0059	Quinine	Alkaloids	FALSE	TRUE	FALSE	27200	26300	32700	28700	25000	29100	187000	134000	147000	C06526	ko01063,ko04742,ko04976
pme0063	Cucurbitacin D	Terpenoids	FALSE	TRUE	FALSE	9	9	9	117000	9	9	9	3260000	9	C08796	--
pme0066	Guanidineacetic acid	Amino acid derivatives	FALSE	TRUE	FALSE	9	9	31000	16500	7400	9	95100	22500	50900	C00581	ko00260,ko00330,ko01100
pme0088	Luteolin	Flavone	FALSE	TRUE	FALSE	26800	61800	9	9	9	18900	9	24900	9	C01514	ko00941,ko00944,ko01100,ko01110
pme0100	Salvianolicacid C	Others	FALSE	TRUE	FALSE	8570	9	22900	144000	12400	17400	190000	33900	94000	--	--
pme0108	5-Methylcytosine	Nucleotide and its derivates	FALSE	TRUE	FALSE	3450000	2660000	5100000	9420000	5090000	6090000	17100000	13600000	13700000	C02376	ko00240
pme0109	(-)-3-(3,4-Dihydroxyphenyl)-2-methylalanine	Amino acid derivatives	TRUE	TRUE	FALSE	9	9	305000	9	9	9	238000	286000	238000	C07194	--
pme0121	N6-Acetyl-L-lysine	Amino acid derivatives	TRUE	FALSE	FALSE	548000	467000	514000	96300	80100	36700	969000	592000	1000000	C02727	ko00310
pme0137	Nα-Acetyl-L-glutamine	Amino acid derivatives	TRUE	TRUE	TRUE	142000	149000	121000	9	9	9	714000	257000	728000	--	--
pme0151	Dihydrouracil	Nucleotide and its derivates	TRUE	TRUE	TRUE	9	9	9	67600	32100	43700	29600	9	9	C00429	ko00240,ko00410,ko00770,ko01100
pme0152	5,6-Dihydro-5-methyluracil	Nucleotide and its derivates	TRUE	FALSE	FALSE	1040000	1250000	1660000	9	701000	443000	1860000	1530000	1730000	C00906	--
pme0161	L-Homoserine	Amino acids	TRUE	FALSE	TRUE	42500	44800	49400	9	9	1360	18600	25800	16300	C00263	ko00260,ko00270,ko00300,ko00920,ko01100,ko01110,ko01120,ko01130,ko01230
pme0176	Phenylacetyl-L-glutamine	Amino acid derivatives	TRUE	TRUE	FALSE	23200	23200	99500	13400	23200	32900	321000	224000	290000	C04148	ko00360
pme0195	L-Cysteine	Amino acids	FALSE	TRUE	FALSE	26600	38200	61800	341000	370000	322000	391000	428000	420000	C00097	ko00260,ko00270,ko00311,ko00332,ko00430,ko00460,ko00480,ko00730,ko00770,ko00920,ko00970,ko01060,ko01100,ko01110,ko01120,ko01130,ko01200,ko01230,ko04122,ko04216,ko04974,ko05230
pme0199	Quercetin	Flavonol	FALSE	TRUE	FALSE	755000	2560000	9	9	52400	31300	9	58200	9	C00389	ko00941,ko00944,ko01100,ko01110,ko04152
pme0200	Kaempferol	Flavonol	FALSE	TRUE	TRUE	26100	77900	6530	9	9	9	9	9	9	C05903	ko00941,ko00944,ko01061,ko01100,ko01110
pme0202	Quercetin 3-O-rutinoside (Rutin)	Flavonol	FALSE	TRUE	FALSE	2380000	2930000	266000	151000	161000	128000	61700	112000	177000	C05625	ko00944,ko01100,ko01110
pme0205	Catechin	Catechin derivatives	TRUE	TRUE	FALSE	1750000	8780000	53300	12900000	34100000	14900000	9	2560000	9	C06562	ko00941,ko01061,ko01110
pme0207	3-Hydroxybutyrate	Organic acids	TRUE	FALSE	TRUE	3570000	7250000	2440000	9	152000	132000	3310000	4130000	3430000	--	--
pme0245	Adipic acid	Organic acids	TRUE	FALSE	TRUE	8820000	8480000	14000000	178000	216000	241000	5390000	4970000	4800000	C06104	ko00930,ko01100,ko01120,ko01220
pme0270	Maleic acid	Organic acids	TRUE	FALSE	TRUE	16100000	17700000	11900000	1390000	2090000	9	6250000	10200000	7830000	C01384	ko00350,ko00650,ko00760,ko01120
pme0295	4-Acetamidobutyric acid	Organic acids	TRUE	FALSE	TRUE	5610000	5050000	6360000	9	9	9	7860000	6860000	8860000	--	--
pme0299	Cinnamic acid	Hydroxycinnamoyl derivatives	FALSE	TRUE	TRUE	216000	432000	69700	38500	5260	9	4670	64100	9670	C00423	ko00130,ko00360,ko00940,ko01060,ko01070,ko01100,ko01110,ko01120,ko01220
pme0303	Caffeic acid	Hydroxycinnamoyl derivatives	FALSE	TRUE	FALSE	33200000	54900000	626000	673000	3230000	573000	9	6840000	9	C01197	ko00940,ko01061,ko01100,ko01110,ko01220
pme0324	Chrysin	Flavone	TRUE	FALSE	TRUE	6260	9	9	40200	48600	31600	9	6960	5160	C10028	ko00941
pme0333	Apigenin 7-O-neohesperidoside (Rhoifolin)	Flavone	TRUE	FALSE	TRUE	31100	22300	30700	14900	9	9	27300	23200	52100	C12627	ko00944
pme0361	Quercetin 3-alpha-L-arabinofuranoside (Avicularin)	Flavonol	FALSE	TRUE	FALSE	989000	1980000	272000	78200	121000	74000	57700	202000	105000	--	--
pme0370	Kaempferol 3-O-rutinoside (Nicotiflorin)	Flavonol	FALSE	TRUE	FALSE	263000	432000	157000	28300	40300	20400	32400	9	164000	--	--
pme0388	Homovanillic acid	Hydroxycinnamoyl derivatives	FALSE	TRUE	FALSE	367000	414000	340000	814000	373000	9	132000	121000	9	C05582	ko00350,ko01100,ko04728
pme0398	Chlorogenic acid (3-O-Caffeoylquinic acid)	Quinate and its derivatives	TRUE	TRUE	FALSE	91000	187000	103000	131000	80900	130000	9	48200	9	C00852	ko00940,ko00941,ko00945,ko01110
pme0401	Chlorogenic acid methyl ester	Quinate and its derivatives	FALSE	TRUE	FALSE	28900	56700	42900	58500	97600	53200	9	24200	23900	--	--
pme0424	trans-cinnamaldehyde	Hydroxycinnamoyl derivatives	TRUE	FALSE	TRUE	115000	114000	437000	92000	9	9	200000	212000	258000	C00903	ko00940,ko01060,ko01100,ko01110,ko04750
pme0434	Procyanidin B2	Proanthocyanidins	TRUE	TRUE	FALSE	232000	780000	9	196000	2700000	1590000	9	299000	9	--	--
pme0436	Procyanidin B3	Proanthocyanidins	TRUE	TRUE	FALSE	255000	919000	9	245000	3180000	1860000	9	352000	9	--	--
pme0450	L-Epicatechin	Catechin derivatives	TRUE	TRUE	TRUE	1790000	8700000	9	13100000	33000000	14100000	9	2460000	9	C09727	ko00941,ko01061,ko01110
pme0463	L-Theanine	Amino acids	TRUE	FALSE	TRUE	9890000	7760000	6990000	275000	222000	371000	4790000	2330000	4280000	C01047	--
pme0489	N-Methylnicotinamide	Nicotinic acid derivatives	TRUE	FALSE	TRUE	3140000	369000	1460000	93000	9	9	545000	297000	970000	--	--
pme0513	Xylitol	Alcohols and polyols	FALSE	TRUE	TRUE	611000	796000	580000	55000	46400	18900	163000	258000	219000	C00379	ko00040,ko01100,ko02010
pme0516	Inositol	Others	FALSE	FALSE	TRUE	4260000	3570000	4150000	304000	151000	129000	1380000	1970000	1660000	C00137	ko00052,ko00053,ko00521,ko00562,ko01100,ko01120,ko01130,ko02010,ko04070
pme0519	D-(+)-Sucrose	Carbohydrates	FALSE	TRUE	TRUE	3090000	4990000	581000	28500	43800	32700	9	82900	55000	--	--
pme1090	Glutathione reduced form	Amino acid derivatives	TRUE	FALSE	FALSE	224000	17300	128000	9	29300	9840	36200	118000	83600	C00051	ko00270,ko00480,ko01100,ko02010,ko04216,ko04918,ko04976
pme1162	Gallic acid	Benzoic acid derivatives	FALSE	TRUE	FALSE	3470000	3820000	9	9	4680000	9	9	1850000	9	C01424	ko00627,ko01061,ko01120
pme1175	Guanosine	Nucleotide and its derivates	TRUE	FALSE	TRUE	7120000	5390000	11800000	250000	9	9	3160000	13500000	6610000	C00387	ko00230,ko01100
pme1181	Deoxyguanosine	Nucleotide and its derivates	TRUE	FALSE	FALSE	13800000	5680000	25800000	3710000	713000	1380000	23300000	46400000	29800000	C00330	ko00230,ko01100
pme1187	5-Methyluridine	Nucleotide and its derivates	FALSE	TRUE	FALSE	745000	467000	800000	420000	183000	114000	206000	129000	156000	--	--
pme1194	Deoxycytidine	Nucleotide and its derivates	FALSE	TRUE	FALSE	3160000	2450000	5580000	8880000	3170000	5100000	23200000	20300000	17600000	C00881	ko00240
pme1281	Pyridoxal 5'-phosphate	Vitamins	TRUE	FALSE	TRUE	35800	43800	44000	9	9	9	74900	58800	75900	C00018	ko00730,ko00750,ko01100,ko04977
pme1283	S-(5'-Adenosy)-L-homocysteine	Amino acid derivatives	TRUE	FALSE	TRUE	13000000	13000000	10900000	9	9	9	2470000	7020000	6360000	C00021	ko00270,ko01100,ko01230
pme1292	Homogentisic acid	Organic acids	TRUE	FALSE	FALSE	106000	129000	9	290000	405000	320000	9	2000	4270	C00544	ko00130,ko00350,ko00643,ko01100,ko01120
pme1296	Xanthosine	Nucleotide and its derivates	TRUE	FALSE	TRUE	14200000	8550000	23600000	418000	9	9	8250000	33300000	15800000	C01762	ko00230,ko00232,ko01065,ko01100,ko01110
pme1306	Pyridoxine 5'-phosphate	Vitamins	TRUE	FALSE	TRUE	113000	123000	98400	9	9	9	9	79400	91800	C00627	ko00750,ko01100
pme1368	L-Pipecolic acid	Amino acid derivatives	FALSE	TRUE	TRUE	1680000	1500000	618000	14500	28600	16600	133000	432000	160000	C00408	ko00310,ko00960,ko01060,ko01064,ko01100,ko01110
pme1378	1-Methyladenosine	Nucleotide and its derivates	TRUE	FALSE	TRUE	5240000	3980000	8300000	160000	72300	94300	4120000	17800000	7910000	C02494	--
pme1397	Pelargonidin	Anthocyanins	TRUE	FALSE	TRUE	154000	157000	180000	9	9	9	111000	124000	85400	C05904	ko00941,ko00942,ko01100,ko01110
pme1423	Hydrocinnamic acid	Hydroxycinnamoyl derivatives	TRUE	FALSE	TRUE	35300	29100	91200	43800	9	9	41500	47300	61100	C05629	ko00360,ko01120,ko01220
pme1436	p-Coumaric acid	Hydroxycinnamoyl derivatives	FALSE	TRUE	FALSE	8110000	8150000	3010000	2730000	1820000	1120000	216000	979000	217000	C00811	ko00130,ko00350,ko00360,ko00940,ko00950,ko01061,ko01100,ko01110,ko01220
pme1473	5'-Deoxy-5'-(methylthio)adenosine	Nucleotide and its derivates	FALSE	TRUE	TRUE	9	9	9	162000	59300	44000	78500	38900	59900	C00170	ko00270,ko00908,ko01060,ko01100
pme1478	Myricetin	Flavonol	FALSE	TRUE	FALSE	170000	599000	9	9	57900	12600	9	17400	9	C10107	ko00941,ko00944
pme1496	Formononetin (4'-O-methyldaidzein)	Isoflavone	TRUE	TRUE	FALSE	9	9	9	9	9	9	5990	8500	10700	C00858	ko00943,ko01061,ko01110
pme1514	Epigallocatechin (EGC)	Catechin derivatives	TRUE	TRUE	FALSE	3160000	14200000	9	177000	58500000	15800000	9	4990000	9	C12136	ko00941,ko01110
pme1521	Dihydroquercetin (Taxifolin)	Flavonol	FALSE	TRUE	FALSE	746000	1240000	45200	191000	168000	85700	9	442000	9	C01617	ko00941,ko01061,ko01100,ko01110
pme1535	(+)-Gallocatechin (GC)	Catechin derivatives	TRUE	TRUE	FALSE	2830000	13000000	9	165000	53900000	13600000	9	4740000	9	C12127	ko00941,ko01110
pme1562	Epicatechin gallate (ECG)	Catechin derivatives	TRUE	TRUE	FALSE	98200	76200	27800	190000	229000	213000	9	62600	19500	--	--
pme1580	Eriodictyol	Flavanone	FALSE	TRUE	FALSE	2640000	4070000	79600	501000	583000	163000	12700	1600000	16100	C05631	ko00941,ko01110
pme1598	Hesperetin 5-O-glucoside	Flavanone	FALSE	TRUE	FALSE	310000	496000	124000	116000	108000	91400	9	88800	73300	--	--
pme1605	Kaempferol 3-O-robinobioside (Biorobin)	Flavonol	TRUE	FALSE	TRUE	95900	158000	114000	9	9	9	9	106000	177000	--	--
pme1637	Coniferyl alcohol	Hydroxycinnamoyl derivatives	TRUE	TRUE	TRUE	42200	25700	9	204000	351000	112000	9	17400	9	C00590	ko00940,ko01061,ko01100,ko01110
pme1646	Pinoresinol	Hydroxycinnamoyl derivatives	TRUE	TRUE	FALSE	17800	18400	13400	54100	18000	9	9	9	9	--	--
pme1676	N-(3-Indolylacetyl)-L-alanine	Amino acid derivatives	TRUE	TRUE	TRUE	140000	162000	219000	9	24000	36400	799000	472000	912000	--	--
pme1684	D-(+)-Glucono-1,5-lactone	Carbohydrates	TRUE	FALSE	TRUE	56400	50200	44000	28100	9	9	45100	48700	67300	C00198	ko00030,ko01100,ko01110,ko01120,ko01130,ko01200
pme1691	Acetylcholine	Cholines	TRUE	FALSE	TRUE	1520000	1710000	1520000	525000	9	9	1330000	1370000	1250000	C08201	--
pme1695	Sinapic acid	Hydroxycinnamoyl derivatives	FALSE	TRUE	TRUE	3850000	4970000	265000	9	84600	114000	9	2370000	9	C00482	ko00940,ko01061,ko01100,ko01110
pme1709	Nicotinic Acid Methyl Ester (Methyl Nicotinate)	Vitamins	TRUE	FALSE	TRUE	1080000	4290000	510000	9	9	9	248000	524000	342000	--	--
pme1712	L-Saccharopine	Amino acid derivatives	TRUE	FALSE	FALSE	373000	391000	624000	75100	62800	48400	823000	873000	1020000	C00449	ko00300,ko00310,ko01100,ko01110,ko01130,ko01230
pme1724	Methyl benzoate	Benzoic acid derivatives	TRUE	FALSE	TRUE	116000	45100	571000	9	9	9	282000	185000	409000	C20645	--
pme1735	Ethyl 3,4-Dihydroxybenzoate (Ethyl protocatechuate)	Organic acids	FALSE	TRUE	TRUE	50300	39800	5110	9	9	9	9	7190	9	--	--
pme1773	Cyanidin 3-O-rutinoside (Keracyanin)	Anthocyanins	FALSE	TRUE	FALSE	370000	1300000	9	9	10200000	3160000	9	630000	9	C08620	ko00942
pme1777	Cyanidin 3,5-O-diglucoside (Cyanin)	Anthocyanins	FALSE	TRUE	FALSE	183000	720000	9	9	7830000	1040000	9	173000	9	C08639	ko00942
pme1814	2,5-dihydroxybenzoic acid (Gentisic acid)	Benzoic acid derivatives	TRUE	TRUE	FALSE	402000	422000	206000	1050000	2320000	778000	9	394000	78200	C00628	ko00350,ko00362,ko00626,ko01100,ko01120
pme1820	p–Hydroxyphenyl acetic acid	Organic acids	TRUE	FALSE	FALSE	859000	742000	1350000	54200	103000	102000	1790000	1970000	1980000	C00642	ko00350,ko00360,ko01120,ko01220
pme1828	Betaine	Alkaloids	FALSE	TRUE	FALSE	7180000	10800000	11400000	4700000	18500000	21200000	136000000	53400000	101000000	C00719	ko00260,ko01100,ko02010
pme2024	serotonin	Tryptamine derivatives	FALSE	TRUE	FALSE	24100000	30600000	6640000	4950000	3870000	1760000	742000	7880000	2280000	C00780	ko00380,ko01063,ko01100,ko04024,ko04080,ko04540,ko04721,ko04726,ko04742,ko04750,ko04976,ko07211
pme2033	L(-)-Malic acid	Organic acids	TRUE	TRUE	TRUE	1840000	1490000	1050000	9	9	9	280000	460000	406000	C00497	ko00650
pme2049	2-Hydroxybutanoic acid	Organic acids	TRUE	FALSE	TRUE	748000	612000	962000	9	9	9	1410000	865000	1270000	C05984	ko00640
pme2050	Citric acid	Organic acids	FALSE	TRUE	TRUE	21700000	18800000	16700000	504000	1290000	2180000	8150000	4890000	6730000	C00158	ko00020,ko00250,ko00630,ko00720,ko01060,ko01061,ko01062,ko01063,ko01064,ko01065,ko01066,ko01070,ko01100,ko01110,ko01120,ko01130,ko01200,ko01210,ko01230,ko02020,ko04742,ko04922,ko05230
pme2108	L-Carnitine	Others	FALSE	TRUE	FALSE	10500	11900	11200	92800	139000	144000	43100	33100	29600	C00318	ko04976
pme2278	Guanosine monophosphate	Nucleotide and its derivates	TRUE	TRUE	TRUE	1360000	1210000	733000	9	9	9	124000	478000	326000	--	--
pme2292	Putrescine	Phenolamides	TRUE	TRUE	TRUE	1000000	1110000	1680000	691000	9	9	2160000	9000000	4220000	C00134	ko00330,ko00480,ko00960,ko01060,ko01064,ko01100,ko01110,ko01130,ko02010,ko04974
pme2296	Curcumin	Others	TRUE	FALSE	TRUE	11100	7360	25500	11500	9	9	10500	9620	12900	C10443	ko00945,ko01110
pme2319	Hesperetin	Flavanone	FALSE	TRUE	TRUE	3770	4250	2500	2770	9	9	9	4320	9	C01709	ko00941
pme2362	Mandelic acid	Organic acids	TRUE	FALSE	TRUE	78300	63700	235000	9	9	9	154000	120000	159000	C01984	ko00627,ko01120
pme2366	Phenethylamine	Others	FALSE	TRUE	FALSE	570000	712000	1150000	5910000	5430000	7700000	7470000	4590000	8940000	C05332	ko00360
pme2367	Quinone	Others	TRUE	FALSE	TRUE	482000	1120000	9	9	9	9	384000	425000	399000	C00472	ko00627,ko01120
pme2380	A-Ketoglutaric acid	Organic acids	TRUE	FALSE	TRUE	41900	9	76800	2260000	3450000	840000	68600	81600	86900	--	--
pme2435	L-Fucose	Carbohydrates	FALSE	TRUE	TRUE	9	9	9	17500	15700	9680	9	33800	41300	C01019	ko00051,ko00520,ko01100,ko01120,ko02020,ko02024
pme2459	Luteolin 7-O-glucoside (Cynaroside)	Flavone	FALSE	TRUE	FALSE	618000	1220000	612000	239000	419000	302000	197000	308000	237000	C03951	ko00944
pme2541	α-Hydroxyisobutyric acid	Organic acids	TRUE	FALSE	TRUE	119000	106000	165000	9	9	9	296000	201000	273000	--	--
pme2550	Cis-Aconitic acid	Organic acids	TRUE	FALSE	TRUE	20700	20100	15600	6280	9	9	15900	12100	16500	C00417	ko00020,ko00630,ko00660,ko00720,ko01060,ko01061,ko01062,ko01063,ko01064,ko01065,ko01066,ko01070,ko01100,ko01110,ko01120,ko01130,ko01210
pme2559	N-Acetylaspartate	Amino acid derivatives	TRUE	TRUE	TRUE	447000	496000	679000	9	9	9	1640000	1460000	3380000	C01042	ko00250,ko01100
pme2598	3,4-Dihydroxybenzeneacetic acid	Organic acids	FALSE	TRUE	TRUE	93300	9	189000	673000	646000	486000	285000	266000	255000	--	--
pme2652	(R)-lipoic acid	Organic acids	TRUE	TRUE	TRUE	191000	220000	95700	9	9	9	17600	82600	40900	C00725	--
pme2706	2,3-Dihydroxybenzoic acid	Organic acids	TRUE	TRUE	FALSE	1170000	1140000	692000	1290000	2190000	1450000	9	931000	229000	C00196	ko00362,ko00627,ko01053,ko01061,ko01110,ko01120,ko01130
pme2720	Indole-3-carboxaldehyde	Indole derivatives	TRUE	TRUE	FALSE	141000	59600	338000	51300	19700	18400	664000	819000	730000	C08493	--
pme2735	S-(5'-Adenosyl)-L-methionine	Amino acid derivatives	FALSE	TRUE	FALSE	487000	313000	1650000	6700000	3270000	2830000	10800000	3220000	8220000	C00019	ko00261,ko00270,ko00330,ko00908,ko01060,ko01070,ko01100,ko01110,ko01130,ko01230,ko04122
pme2765	1,7-Dimethylxanthine	Nucleotide and its derivates	FALSE	TRUE	TRUE	227000	157000	73300	9	9	9	9	9	9	C13747	ko00232,ko01060,ko01100,ko01110,ko01120
pme2828	4-Nitrophenol	Others	FALSE	TRUE	TRUE	9	9	9	281000	354000	401000	1120000	786000	1000000	C00870	ko00627,ko01120
pme2867	3-Methylcrotonyl glycine	Amino acid derivatives	FALSE	TRUE	TRUE	9	9	9	17900	9	15300	18200	9	25700	C20828	--
pme2884	Guanidinoethyl sulfonate	Organic acids	FALSE	TRUE	FALSE	11300	13900	21200	10100	14800	12400	106000	100000	135000	--	--
pme2898	Dihydromyricetin	Flavonol	FALSE	TRUE	TRUE	9	9	9	4970000	9290000	12100000	5100000	2170000	1980000	C02906	ko00941,ko01110
pme3009	trans-Citridic acid	Organic acids	TRUE	FALSE	TRUE	727000	633000	731000	9	9	9	9	634000	481000	--	--
pme3038	5-oxoproline	Amino acid derivatives	TRUE	FALSE	TRUE	38700000	28400000	54000000	1180000	1350000	1330000	17700000	39400000	25400000	C01879	ko00480
pme3083	2-(Formylamino)benzoic acid	Organic acids	FALSE	TRUE	FALSE	24600000	23700000	9340000	8140000	5270000	3270000	1870000	3360000	1870000	--	--
pme3090	(S)-2-(4-Aminobutanamido)-3-(1-methyl-1H-imidazol-5-yl)propanoic acid	Organic acids	FALSE	TRUE	TRUE	9	9	9	5800	6030	6380	8830	10100	7670	--	--
pme3123	Sinapyl alcohol	Hydroxycinnamoyl derivatives	FALSE	TRUE	FALSE	119000	139000	9	9	16700	9	9	9	9	C02325	ko00940,ko01061,ko01100,ko01110
pme3130	Quercetin 4'-O-glucoside (Spiraeoside)	Flavonol	FALSE	TRUE	FALSE	2660000	4930000	991000	1010000	834000	995000	334000	9	531000	--	--
pme3140	6-Hydroxy-4-methylcoumarin	Coumarins	TRUE	FALSE	TRUE	93500	89200	123000	32800	9	9	131000	170000	215000	--	--
pme3154	(Rs)-Mevalonic acid	Organic acids	FALSE	TRUE	TRUE	9	9	9	283000	736000	432000	143000	119000	153000	--	--
pme3174	Cytidine 5'-monophosphate (Cytidylic acid)	Nucleotide and its derivates	TRUE	FALSE	TRUE	5480000	6550000	1940000	28300	21700	21900	707000	4600000	1100000	C00055	ko00240,ko01100
pme3179	CYS-GLY	Amino acid derivatives	FALSE	TRUE	TRUE	9	9	9	14900	13500	9710	57600	59600	56300	C01419	ko00480,ko01100
pme3186	Dl-Glyceraldehyde3-phosphate	Others	TRUE	FALSE	TRUE	38000	44400	36300	9	9	9	23600	25200	22500	--	--
pme3188	Uridine 5'-monophosphate	Nucleotide and its derivates	TRUE	FALSE	TRUE	56800000	81700000	20400000	66300	40100	29400	3920000	52600000	9260000	C00105	ko00240,ko01100
pme3193	N-acetylglycine	Amino acid derivatives	TRUE	FALSE	TRUE	274000	202000	203000	9	9	9	96400	247000	173000	--	--
pme3207	trans,trans-Muconic acid	Organic acids	TRUE	FALSE	TRUE	563000	406000	492000	127000	9	9	437000	678000	821000	--	--
pme3208	Glycitin	Isoflavone	TRUE	FALSE	TRUE	1390000	1460000	1940000	9	9	9	1210000	966000	1160000	C16195	ko00943
pme3209	Genistein 7-O-Glucoside (Genistin)	Isoflavone	TRUE	FALSE	TRUE	122000	126000	124000	9	9	9	133000	146000	187000	C09126	ko00943
pme3212	Quercetin 3-O-glucoside (Isotrifoliin)	Flavonol	FALSE	TRUE	FALSE	3200000	5270000	806000	1260000	1250000	1130000	291000	701000	408000	C05623	ko00944,ko01100,ko01110
pme3221	Isoeugenol	Others	FALSE	TRUE	FALSE	40600	47800	197000	518000	68000	84600	658000	231000	455000	C10469	ko00940
pme3246	Coniferin	Hydroxycinnamoyl derivatives	FALSE	TRUE	FALSE	1980000	1540000	1160000	560000	319000	262000	337000	531000	279000	C00761	ko00940
pme3256	Delphinidin 3-O-rutinoside (Tulipanin)	Anthocyanins	FALSE	TRUE	FALSE	9	35300	9	9	9	36100	9	9	9	C16315	ko00942
pme3268	Kaempferol 3-O-galactoside (Trifolin)	Flavonol	FALSE	TRUE	FALSE	581000	903000	550000	146000	221000	234000	126000	69800	129000	C12626	ko00944
pme3300	Tricetin	Flavone	FALSE	TRUE	TRUE	54000	99100	55400	9	9	9	9	80300	9	C10192	ko00941
pme3305	p-Coumaryl alcohol	Hydroxycinnamoyl derivatives	TRUE	TRUE	FALSE	16400	13300	11100	103000	60600	10200	9	9	9	C02646	ko00940,ko01061,ko01100,ko01110
pme3309	2-Methylglutaric acid	Organic acids	TRUE	FALSE	TRUE	7200000	6810000	11300000	177000	255000	254000	4900000	4550000	4340000	--	--
pme3336	N6-Succinyl Adenosine	Nucleotide and its derivates	FALSE	TRUE	TRUE	1140000	4280000	936000	109000	71100	27300	57300	567000	121000	--	--
pme3346	5-hydroxyhexanoic acid	Organic acids	TRUE	FALSE	TRUE	472000	400000	720000	9	9	23000	266000	423000	270000	--	--
pme3349	8-Hydroxy-2-deoxyguanosine	Nucleotide and its derivates	TRUE	FALSE	TRUE	37300	34900	41600	9	9	9	27700	64200	42900	--	--
pme3384	N-Acetylthreonine	Amino acid derivatives	TRUE	TRUE	FALSE	171000	133000	9	9	475000	528000	9	9	9	--	--
pme3387	H-HomoArg-OH	Amino acid derivatives	TRUE	FALSE	FALSE	444000	434000	364000	54600	51200	33200	900000	437000	851000	C01924	--
pme3399	Sissotrin	Isoflavone	FALSE	TRUE	TRUE	9	18900	9	93200	40500	23300	9	46000	26200	C05376	ko00943
pme3404	Syringetin	Flavonol	TRUE	FALSE	TRUE	12200	9	21800	9	9	9	8980	14200	9	C11620	ko00944
pme3416	Esculetin (6,7-dihydroxycoumarin)	Coumarins	FALSE	TRUE	TRUE	321000	338000	9	9	9	9	9	116000	9	C09263	ko01061
pme3425	6-Methoxy-7,8-DihydroxyCoumarin	Coumarins	TRUE	TRUE	FALSE	2380000	2450000	334000	1740000	27400000	3860000	232000	2200000	9	C09265	--
pme3431	Esculin (6,7-Dihydroxycoumarin-6-glucoside)	Coumarins	TRUE	TRUE	TRUE	51000	9	9	182000	223000	221000	9	81600	47600	C09264	--
pme3437	Eudesmic acid (3,4,5-trimethoxybenzoic acid)	Benzoic acid derivatives	TRUE	TRUE	TRUE	9	9	9	54400	63600	35700	9	34500	9	--	--
pme3484	Myricetin 3-O-galactoside	Flavonol	FALSE	TRUE	TRUE	86900	211000	9	9	9	9	9	14200	9	--	--
pme3502	Formononetin 7-O-glucoside (Ononin)	Isoflavone	TRUE	TRUE	TRUE	9	9	9	76200	80700	67200	19700	18400	9	C10509	ko00943
pme3514	Morin	Flavonol	FALSE	TRUE	FALSE	684000	2670000	9	17700	50400	24700	9	55000	9	C10105	--
pme3576	Anthranilic acid	Benzoic acid derivatives	TRUE	FALSE	FALSE	5280000	3370000	2300000	244000	337000	209000	5160000	9760000	8300000	C00108	ko00380,ko00400,ko00405,ko00621,ko00627,ko01058,ko01060,ko01061,ko01063,ko01070,ko01100,ko01110,ko01120,ko01130,ko01220,ko01230,ko07110
pme3835	Guanosine 3',5'-cyclic monophosphate	Nucleotide and its derivates	TRUE	TRUE	TRUE	1900000	2940000	748000	9	9	9	134000	76600	233000	C00942	ko00230,ko04022,ko04270,ko04540,ko04611,ko04713,ko04730,ko04740,ko04744,ko04921,ko04923,ko04924,ko04925,ko04970,ko04976
pme3960	Deoxyadenosine	Nucleotide and its derivates	TRUE	FALSE	TRUE	511000	291000	841000	9	9	9	417000	891000	669000	C00559	ko00230,ko01100
