# Supplementary material for: Metabolome and Transcriptome Association Analysis Reveals Dynamic Regulation of Purine Metabolism and Flavonoid Synthesis in Transdifferentiation during Somatic Embryogenesis in Cotton
Source: Int J Mol Sci. 2019 Apr 26;20(9):2070. doi: 10.3390/ijms20092070 (PMC6539419; doi:10.3390/ijms20092070)
Supplement: Supplementary file 1 [file ijms-20-02070-s001.zip › Supplementary Table 4-Mar 13, 2019.xlsx]

## Sheet: PEC vs. NEC   
Supplementary Table 4: KEGG enrichment analysis of differentially accumulated metabolites in PEC vs. NEC, GE vs. PEC and GE vs. NEC.
#Pathway	ko_ID	Unique compound	compound	Uni_all	compound_all
Tyrosine metabolism	ko00350	5	12	88	347	pme1292;pme0270;pme1820;pme1814;pmb0037	C00544+C01384+C00642+C00628+C06199
Phenylpropanoid biosynthesis	ko00940	6	21	88	347	pme1637;pme3305;pme0398;pme0424;pmb0242;pmb0142	C00590+C02646+C00852+C00903+C00933+C10945
Biosynthesis of secondary metabolites	ko01110	28	105	88	347	pmb0449;pme2296;pme0424;pme0022;pme2292;pme0450;pme1535;pmb0142;pme2550;pme0398;pme1637;pme2706;pme1684;pmb2657;pme3576;pme1712;pme0161;pme1496;pmb2849;pmb0981;pme0205;pme1397;pme1514;pme0036;pme0011;pme3305;pme0042;pme1296	C00956+C10443+C00903+C00188+C00134+C09727+C12127+C10945+C00417+C00852+C00590+C00196+C00198+C03406+C00108+C00449+C00263+C00858+C01897+C00020+C06562+C05904+C12136+C00135+C00049+C02646+C00062+C01762
Lysine biosynthesis	ko00300	4	7	88	347	pmb0449;pme0161;pme1712;pme0011	C00956+C00263+C00449+C00049
Lysine degradation	ko00310	3	9	88	347	pmb0449;pme0121;pme1712	C00956+C02727+C00449
Penicillin and cephalosporin biosynthesis	ko00311	1	3	88	347	pmb0449	C00956
Metabolic pathways	ko01100	37	178	88	347	pme3305;pme0042;pme1296;pme1283;pme1397;pme1281;pme0151;pme3576;pme1712;pmb0981;pme1684;pmb1754;pmb2657;pme0424;pme0022;pme2292;pme1090;pme3188;pme3174;pme0011;pme0036;pme0161;pme1181;pme3960;pme1175;pmd0023;pme1814;pme1637;pme0049;pme0245;pmb2648;pmb4344;pme2550;pme1292;pme2559;pmb0449;pme1306	C02646+C00062+C01762+C00021+C05904+C00018+C00429+C00108+C00449+C00020+C00198+C00588+C03406+C00903+C00188+C00134+C00051+C00105+C00055+C00049+C00135+C00263+C00330+C00559+C00387+C00212+C00628+C00590+C00519+C06104+C00378+C00144+C00417+C00544+C01042+C00956+C00627
Biosynthesis of antibiotics	ko01130	13	39	88	347	pme1712;pme3576;pme0161;pmb0981;pme2292;pme0022;pmb0449;pme1684;pmb2657;pme0011;pme2706;pme0042;pme2550	C00449+C00108+C00263+C00020+C00134+C00188+C00956+C00198+C03406+C00049+C00196+C00062+C00417
2-Oxocarboxylic acid metabolism	ko01210	3	16	88	347	pme2550;pmb0449;pme0011	C00417+C00956+C00049
Biosynthesis of amino acids	ko01230	10	36	88	347	pme3576;pme0161;pme1712;pme0022;pmb0449;pmb2657;pme0011;pme0042;pme1283;pme0036	C00108+C00263+C00449+C00188+C00956+C03406+C00049+C00062+C00021+C00135
Flavone and flavonol biosynthesis	ko00944	3	15	88	347	pme0333;pme3404;pmb0605	C12627+C11620+C04608
Purine metabolism	ko00230	11	19	88	347	pmd0023;pme1175;pmb0981;pme3960;pme3835;pme1181;pmc0066;pmb2948;pmb4344;pmb2684;pme1296	C00212+C00387+C00020+C00559+C00942+C00330+C06196+C01367+C00144+C00575+C01762
Zeatin biosynthesis	ko00908	1	5	88	347	pmb0981	C00020
Biosynthesis of plant secondary metabolites	ko01060	10	43	88	347	pmb0981;pme0022;pme2292;pme3576;pme0424;pme0042;pme0011;pme0036;pme2550;pmb4344	C00020+C00188+C00134+C00108+C00903+C00062+C00049+C00135+C00417+C00144
Biosynthesis of alkaloids derived from histidine and purine	ko01065	5	11	88	347	pmb0981;pme1296;pme2550;pme0036;pmb4344	C00020+C01762+C00417+C00135+C00144
Biosynthesis of plant hormones	ko01070	4	13	88	347	pmb0981;pme3576;pme0011;pme2550	C00020+C00108+C00049+C00417
Antifolate resistance	ko01523	2	5	88	347	pmb0981;pmb4344	C00020+C00144
cGMP-PKG signaling pathway	ko04022	5	5	88	347	pmd0023;pmb4344;pmb2684;pmb0981;pme3835	C00212+C00144+C00575+C00020+C00942
cAMP signaling pathway	ko04024	3	6	88	347	pmb0981;pmb2684;pmd0023	C00020+C00575+C00212
FoxO signaling pathway	ko04068	1	3	88	347	pmb0981	C00020
mTOR signaling pathway	ko04150	1	2	88	347	pmb0981	C00020
PI3K-Akt signaling pathway	ko04151	1	1	88	347	pmb0981	C00020
AMPK signaling pathway	ko04152	1	6	88	347	pmb0981	C00020
Longevity regulating pathway	ko04211	2	4	88	347	pmb2684;pmb0981	C00575+C00020
Olfactory transduction	ko04740	4	4	88	347	pmb4344;pmb2684;pmb0981;pme3835	C00144+C00575+C00020+C00942
Taste transduction	ko04742	3	9	88	347	pmb4344;pmb0981;pmb2684	C00144+C00020+C00575
Regulation of lipolysis in adipocytes	ko04923	4	4	88	347	pmb2684;pmb0981;pme3835;pmd0023	C00575+C00020+C00942+C00212
Renin secretion	ko04924	4	4	88	347	pmd0023;pmb2684;pmb0981;pme3835	C00212+C00575+C00020+C00942
Aldosterone synthesis and secretion	ko04925	3	5	88	347	pme3835;pmb0981;pmb2684	C00942+C00020+C00575
Parkinson's disease	ko05012	3	6	88	347	pmd0023;pmb0981;pmb2684	C00212+C00020+C00575
Morphine addiction	ko05032	3	4	88	347	pmb0981;pmb2684;pmd0023	C00020+C00575+C00212
Glycerophospholipid metabolism	ko00564	1	3	88	347	pmb1754	C00588
Choline metabolism in cancer	ko05231	1	2	88	347	pmb1754	C00588
Pentose phosphate pathway	ko00030	2	4	88	347	pmb2507;pme1684	C00672+C00198
Pyrimidine metabolism	ko00240	4	19	88	347	pmb2507;pme3188;pme0151;pme3174	C00672+C00105+C00429+C00055
Thiamine metabolism	ko00730	2	6	88	347	pmb2648;pme1281	C00378+C00018
ABC transporters	ko02010	7	32	88	347	pme1090;pme0036;pmb2648;pme0011;pme2292;pme0042;pme0022	C00051+C00135+C00378+C00049+C00134+C00062+C00188
Sulfur relay system	ko04122	1	4	88	347	pmb2648	C00378
Vitamin digestion and absorption	ko04977	2	12	88	347	pmb2648;pme1281	C00378+C00018
Arginine biosynthesis	ko00220	3	8	88	347	pme0042;pme0011;pmb2657	C00062+C00049+C03406
Alanine, aspartate and glutamate metabolism	ko00250	3	10	88	347	pme2559;pmb2657;pme0011	C01042+C03406+C00049
Endocrine resistance	ko01522	1	1	88	347	pmb2684	C00575
Biofilm formation - Pseudomonas aeruginosa	ko02025	1	1	88	347	pmb2684	C00575
Biofilm formation - Escherichia coli	ko02026	1	1	88	347	pmb2684	C00575
MAPK signaling pathway	ko04010	1	1	88	347	pmb2684	C00575
Ras signaling pathway	ko04014	1	1	88	347	pmb2684	C00575
Rap1 signaling pathway	ko04015	1	1	88	347	pmb2684	C00575
Calcium signaling pathway	ko04020	1	1	88	347	pmb2684	C00575
Chemokine signaling pathway	ko04062	1	1	88	347	pmb2684	C00575
Phospholipase D signaling pathway	ko04072	1	2	88	347	pmb2684	C00575
Cell cycle - yeast	ko04111	1	2	88	347	pmb2684	C00575
Meiosis - yeast	ko04113	1	2	88	347	pmb2684	C00575
Oocyte meiosis	ko04114	1	1	88	347	pmb2684	C00575
Longevity regulating pathway - multiple species	ko04213	1	1	88	347	pmb2684	C00575
Adrenergic signaling in cardiomyocytes	ko04261	1	1	88	347	pmb2684	C00575
Vascular smooth muscle contraction	ko04270	3	3	88	347	pmd0023;pmb2684;pme3835	C00212+C00575+C00942
Hedgehog signaling pathway	ko04340	1	1	88	347	pmb2684	C00575
Apelin signaling pathway	ko04371	1	1	88	347	pmb2684	C00575
Gap junction	ko04540	2	4	88	347	pme3835;pmb2684	C00942+C00575
Platelet activation	ko04611	2	2	88	347	pme3835;pmb2684	C00942+C00575
Leukocyte transendothelial migration	ko04670	1	1	88	347	pmb2684	C00575
Circadian rhythm	ko04710	1	1	88	347	pmb2684	C00575
Circadian entrainment	ko04713	2	3	88	347	pmb2684;pme3835	C00575+C00942
Long-term potentiation	ko04720	1	2	88	347	pmb2684	C00575
Retrograde endocannabinoid signaling	ko04723	1	4	88	347	pmb2684	C00575
Glutamatergic synapse	ko04724	1	3	88	347	pmb2684	C00575
Cholinergic synapse	ko04725	1	2	88	347	pmb2684	C00575
Serotonergic synapse	ko04726	1	5	88	347	pmb2684	C00575
GABAergic synapse	ko04727	1	5	88	347	pmb2684	C00575
Dopaminergic synapse	ko04728	1	4	88	347	pmb2684	C00575
Inflammatory mediator regulation of TRP channels	ko04750	2	4	88	347	pmb2684;pme0424	C00575+C00903
Insulin signaling pathway	ko04910	1	2	88	347	pmb2684	C00575
Insulin secretion	ko04911	1	3	88	347	pmb2684	C00575
GnRH signaling pathway	ko04912	1	1	88	347	pmb2684	C00575
Ovarian steroidogenesis	ko04913	1	2	88	347	pmb2684	C00575
Progesterone-mediated oocyte maturation	ko04914	1	1	88	347	pmb2684	C00575
Estrogen signaling pathway	ko04915	1	2	88	347	pmb2684	C00575
Melanogenesis	ko04916	1	2	88	347	pmb2684	C00575
Thyroid hormone synthesis	ko04918	3	4	88	347	pmb3264;pme1090;pmb2684	C00127+C00051+C00575
Thyroid hormone signaling pathway	ko04919	1	1	88	347	pmb2684	C00575
Oxytocin signaling pathway	ko04921	2	2	88	347	pmb2684;pme3835	C00575+C00942
Glucagon signaling pathway	ko04922	1	5	88	347	pmb2684	C00575
Relaxin signaling pathway	ko04926	1	1	88	347	pmb2684	C00575
Aldosterone-regulated sodium reabsorption	ko04960	1	1	88	347	pmb2684	C00575
Endocrine and other factor-regulated calcium reabsorption	ko04961	1	1	88	347	pmb2684	C00575
Vasopressin-regulated water reabsorption	ko04962	1	1	88	347	pmb2684	C00575
Salivary secretion	ko04970	2	2	88	347	pmb2684;pme3835	C00575+C00942
Gastric acid secretion	ko04971	1	2	88	347	pmb2684	C00575
Pancreatic secretion	ko04972	1	1	88	347	pmb2684	C00575
Bile secretion	ko04976	3	12	88	347	pme1090;pmb2684;pme3835	C00051+C00575+C00942
Prion diseases	ko05020	1	1	88	347	pmb2684	C00575
Cocaine addiction	ko05030	1	4	88	347	pmb2684	C00575
Amphetamine addiction	ko05031	1	4	88	347	pmb2684	C00575
Alcoholism	ko05034	2	5	88	347	pmd0023;pmb2684	C00212+C00575
Vibrio cholerae infection	ko05110	1	1	88	347	pmb2684	C00575
Biofilm formation - Vibrio cholerae	ko05111	1	3	88	347	pmb2684	C00575
Pertussis	ko05133	1	2	88	347	pmb2684	C00575
Chagas disease (American trypanosomiasis)	ko05142	2	2	88	347	pmb2684;pme0042	C00575+C00062
Amoebiasis	ko05146	2	2	88	347	pmb2684;pme0042	C00575+C00062
Human papillomavirus infection	ko05165	1	1	88	347	pmb2684	C00575
HTLV-I infection	ko05166	1	1	88	347	pmb2684	C00575
Pathways in cancer	ko05200	1	2	88	347	pmb2684	C00575
Dilated cardiomyopathy (DCM)	ko05414	1	1	88	347	pmb2684	C00575
Biosynthesis of alkaloids derived from shikimate pathway	ko01063	3	19	88	347	pmb2849;pme3576;pme2550	C01897+C00108+C00417
Antineoplastics - agents from natural products	ko07042	1	1	88	347	pmb2849	C01897
Glutathione metabolism	ko00480	4	13	88	347	pme1090;pmb3264;pme3038;pme2292	C00051+C00127+C01879+C00134
Ferroptosis	ko04216	2	6	88	347	pme1090;pmb3264	C00051+C00127
Phototransduction	ko04744	2	2	88	347	pmb4344;pme3835	C00144+C00942
Sphingolipid signaling pathway	ko04071	1	2	88	347	pmd0023	C00212
Neuroactive ligand-receptor interaction	ko04080	2	10	88	347	pme0011;pmd0023	C00049+C00212
Glycine, serine and threonine metabolism	ko00260	3	12	88	347	pme0022;pme0161;pme0011	C00188+C00263+C00049
Monobactam biosynthesis	ko00261	3	6	88	347	pme0042;pme0022;pme0011	C00062+C00188+C00049
Cysteine and methionine metabolism	ko00270	4	14	88	347	pme0161;pme0011;pme1090;pme1283	C00263+C00049+C00051+C00021
Histidine metabolism	ko00340	2	8	88	347	pme0036;pme0011	C00135+C00049
beta-Alanine metabolism	ko00410	3	8	88	347	pme0036;pme0151;pme0011	C00135+C00429+C00049
Cyanoamino acid metabolism	ko00460	1	8	88	347	pme0011	C00049
Carbon fixation in photosynthetic organisms	ko00710	1	3	88	347	pme0011	C00049
Nicotinate and nicotinamide metabolism	ko00760	2	11	88	347	pme0270;pme0011	C01384+C00049
Pantothenate and CoA biosynthesis	ko00770	2	8	88	347	pme0151;pme0011	C00429+C00049
Aminoacyl-tRNA biosynthesis	ko00970	4	20	88	347	pme0042;pme0022;pme0011;pme0036	C00062+C00188+C00049+C00135
Biosynthesis of alkaloids derived from ornithine, lysine and nicotinic acid	ko01064	4	15	88	347	pme0042;pme2292;pme0011;pme2550	C00062+C00134+C00049+C00417
Microbial metabolism in diverse environments	ko01120	15	57	88	347	pme1423;pme0011;pme1814;pme2706;pme2362;pme0245;pme2367;pme2550;pme3576;pme1292;pme0161;pme1820;pme0270;pme0022;pme1684	C05629+C00049+C00628+C00196+C01984+C06104+C00472+C00417+C00108+C00544+C00263+C00642+C01384+C00188+C00198
Carbon metabolism	ko01200	2	11	88	347	pme0011;pme1684	C00049+C00198
Two-component system	ko02020	1	9	88	347	pme0011	C00049
Bacterial chemotaxis	ko02030	1	1	88	347	pme0011	C00049
Protein digestion and absorption	ko04974	5	26	88	347	pme0036;pme0011;pme2292;pme0042;pme0022	C00135+C00049+C00134+C00062+C00188
Central carbon metabolism in cancer	ko05230	3	22	88	347	pme0036;pme0042;pme0011	C00135+C00062+C00049
Valine, leucine and isoleucine biosynthesis	ko00290	1	5	88	347	pme0022	C00188
Porphyrin and chlorophyll metabolism	ko00860	1	3	88	347	pme0022	C00188
Mineral absorption	ko04978	1	14	88	347	pme0022	C00188
Arginine and proline metabolism	ko00330	2	17	88	347	pme0042;pme2292	C00062+C00134
Clavulanic acid biosynthesis	ko00331	1	1	88	347	pme0042	C00062
D-Arginine and D-ornithine metabolism	ko00472	1	2	88	347	pme0042	C00062
Amyotrophic lateral sclerosis (ALS)	ko05014	1	2	88	347	pme0042	C00062
Salmonella infection	ko05132	1	1	88	347	pme0042	C00062
Taurine and hypotaurine metabolism	ko00430	1	6	88	347	pme0049	C00519
Sulfur metabolism	ko00920	1	6	88	347	pme0161	C00263
Phenylalanine metabolism	ko00360	3	12	88	347	pme1820;pme1423;pme0176	C00642+C05629+C04148
Flavonoid biosynthesis	ko00941	7	26	88	347	pme0398;pme0450;pme1535;pme0324;pme1514;pme0205;pme1397	C00852+C09727+C12127+C10028+C12136+C06562+C05904
Biosynthesis of phenylpropanoids	ko01061	8	35	88	347	pme2550;pme0205;pme3305;pme1637;pme2706;pme0450;pme1496;pme3576	C00417+C06562+C02646+C00590+C00196+C09727+C00858+C00108
Caprolactam degradation	ko00930	1	2	88	347	pme0245	C06104
Degradation of aromatic compounds	ko01220	4	13	88	347	pme0245;pme1820;pme3576;pme1423	C06104+C00642+C00108+C05629
Butanoate metabolism	ko00650	2	5	88	347	pme2033;pme0270	C00497+C01384
Stilbenoid, diarylheptanoid and gingerol biosynthesis	ko00945	2	3	88	347	pme0398;pme2296	C00852+C10443
Vitamin B6 metabolism	ko00750	2	5	88	347	pme1281;pme1306	C00018+C00627
Ubiquinone and other terpenoid-quinone biosynthesis	ko00130	1	5	88	347	pme1292	C00544
Styrene degradation	ko00643	1	1	88	347	pme1292	C00544
Caffeine metabolism	ko00232	1	5	88	347	pme1296	C01762
Anthocyanin biosynthesis	ko00942	1	8	88	347	pme1397	C05904
Isoflavonoid biosynthesis	ko00943	4	13	88	347	pme3502;pme3208;pme3209;pme1496	C10509+C16195+C09126+C00858
Benzoate degradation	ko00362	2	5	88	347	pme1814;pme2706	C00628+C00196
Naphthalene degradation	ko00626	1	1	88	347	pme1814	C00628
Propanoate metabolism	ko00640	1	3	88	347	pme2049	C05984
Tropane, piperidine and pyridine alkaloid biosynthesis	ko00960	1	9	88	347	pme2292	C00134
Aminobenzoate degradation	ko00627	4	16	88	347	pme2367;pme3576;pme2362;pme2706	C00472+C00108+C01984+C00196
Citrate cycle (TCA cycle)	ko00020	1	3	88	347	pme2550	C00417
Glyoxylate and dicarboxylate metabolism	ko00630	1	6	88	347	pme2550	C00417
C5-Branched dibasic acid metabolism	ko00660	1	2	88	347	pme2550	C00417
Carbon fixation pathways in prokaryotes	ko00720	1	4	88	347	pme2550	C00417
Biosynthesis of terpenoids and steroids	ko01062	1	5	88	347	pme2550	C00417
Biosynthesis of alkaloids derived from terpenoid and polyketide	ko01066	1	4	88	347	pme2550	C00417
Biosynthesis of siderophore group nonribosomal peptides	ko01053	1	1	88	347	pme2706	C00196
Tryptophan metabolism	ko00380	1	16	88	347	pme3576	C00108
Phenylalanine, tyrosine and tryptophan biosynthesis	ko00400	1	8	88	347	pme3576	C00108
Phenazine biosynthesis	ko00405	1	1	88	347	pme3576	C00108
Dioxin degradation	ko00621	1	2	88	347	pme3576	C00108
Acridone alkaloid biosynthesis	ko01058	1	1	88	347	pme3576	C00108
Benzoic acid family	ko07110	1	2	88	347	pme3576	C00108
Long-term depression	ko04730	1	2	88	347	pme3835	C00942

## Sheet: GE vs. PEC   
#Pathway	ko_ID	Unique compound	compound	Uni_all	compound_all
Phenylpropanoid biosynthesis	ko00940	12	21	83	347	pme0398;pme0303;pme3246;pme3123;pme1695;pme3221;pme0299;pma0149;pmb0242;pme3305;pme1436;pme1637	C00852+C01197+C00761+C02325+C00482+C10469+C00423+C02887+C00933+C02646+C00811+C00590
Aminobenzoate degradation	ko00627	4	16	83	347	pme1162;pmb0069;pme2828;pme2706	C01424+C09815+C00870+C00196
Microbial metabolism in diverse environments	ko01120	10	57	83	347	pme1814;pme2050;pme2435;pme2828;pme2706;pme0195;pme1162;pmb0069;pme0299;pme2765	C00628+C00158+C01019+C00870+C00196+C00097+C01424+C09815+C00423+C13747
Lysine biosynthesis	ko00300	1	7	83	347	pmb0449	C00956
Lysine degradation	ko00310	2	9	83	347	pme1368;pmb0449	C00408+C00956
Penicillin and cephalosporin biosynthesis	ko00311	2	3	83	347	pme0195;pmb0449	C00097+C00956
Metabolic pathways	ko01100	32	178	83	347	pme3179;pme0088;pmb0764;pme1828;pme3305;pme0195;pme1637;pme0513;pme0199;pme2050;pme2435;pme2024;pme1814;pme1473;pme2735;pme3123;pme0151;pme2559;pme0202;pme0303;pmb0449;pme1695;pme0200;pme3212;pme0066;pme1521;pme1436;pme1368;pme0388;pme2292;pme0299;pme2765	C01419+C01514+C04294+C00719+C02646+C00097+C00590+C00379+C00389+C00158+C01019+C00780+C00628+C00170+C00019+C02325+C00429+C01042+C05625+C01197+C00956+C00482+C05903+C05623+C00581+C01617+C00811+C00408+C05582+C00134+C00423+C13747
Biosynthesis of secondary metabolites	ko01110	29	105	83	347	pme1535;pme0195;pme1695;pmb0449;pme3305;pme0088;pme1496;pme2706;pme0202;pme0303;pme0205;pme0398;pme2292;pme0299;pme2765;pme2735;pme3123;pme1514;pme0450;pme2898;pme1368;pme1580;pme1637;pme2050;pme1521;pme1436;pme0199;pme3212;pme0200	C12127+C00097+C00482+C00956+C02646+C01514+C00858+C00196+C05625+C01197+C06562+C00852+C00134+C00423+C13747+C00019+C02325+C12136+C09727+C02906+C00408+C05631+C00590+C00158+C01617+C00811+C00389+C05623+C05903
Biosynthesis of antibiotics	ko01130	6	39	83	347	pme2735;pme0195;pme2292;pme2050;pme2706;pmb0449	C00019+C00097+C00134+C00158+C00196+C00956
2-Oxocarboxylic acid metabolism	ko01210	2	16	83	347	pme2050;pmb0449	C00158+C00956
Biosynthesis of amino acids	ko01230	4	36	83	347	pmb0449;pme2050;pme0195;pme2735	C00956+C00158+C00097+C00019
Cysteine and methionine metabolism	ko00270	4	14	83	347	pme2735;pme0195;pme1473;pmb0468	C00019+C00097+C00170+C03145
Arginine and proline metabolism	ko00330	4	17	83	347	pme2735;pme2292;pme0066;pmb0508	C00019+C00134+C00581+C04498
Flavone and flavonol biosynthesis	ko00944	9	15	83	347	pme3268;pme0202;pme0199;pme2459;pme0200;pme3212;pmb0605;pme1478;pme0088	C12626+C05625+C00389+C03951+C05903+C05623+C04608+C10107+C01514
Thiamine metabolism	ko00730	2	6	83	347	pmb0764;pme0195	C04294+C00097
Tryptophan metabolism	ko00380	2	16	83	347	pme2024;pmb0774	C00780+C17203
Pentose phosphate pathway	ko00030	1	4	83	347	pmb2507	C00672
Pyrimidine metabolism	ko00240	4	19	83	347	pme1194;pme0108;pme0151;pmb2507	C00881+C02376+C00429+C00672
Biosynthesis of alkaloids derived from shikimate pathway	ko01063	3	19	83	347	pme2024;pme2050;pme0059	C00780+C00158+C06526
Taste transduction	ko04742	3	9	83	347	pme2024;pme2050;pme0059	C00780+C00158+C06526
Bile secretion	ko04976	4	12	83	347	pme2108;pme2024;pme0059;pme3835	C00318+C00780+C06526+C00942
Glycine, serine and threonine metabolism	ko00260	3	12	83	347	pme1828;pme0195;pme0066	C00719+C00097+C00581
Flavonoid biosynthesis	ko00941	14	26	83	347	pme1580;pme2319;pme0199;pme1521;pme0200;pme0450;pme3300;pme0088;pme2898;pme1478;pme1535;pme1514;pme0205;pme0398	C05631+C01709+C00389+C01617+C05903+C09727+C10192+C01514+C02906+C10107+C12127+C12136+C06562+C00852
beta-Alanine metabolism	ko00410	1	8	83	347	pme0151	C00429
Pantothenate and CoA biosynthesis	ko00770	2	8	83	347	pme0195;pme0151	C00097+C00429
Phenylalanine metabolism	ko00360	4	12	83	347	pme2366;pme1436;pme0176;pme0299	C05332+C00811+C04148+C00423
Carbapenem biosynthesis	ko00332	1	4	83	347	pme0195	C00097
Taurine and hypotaurine metabolism	ko00430	1	6	83	347	pme0195	C00097
Cyanoamino acid metabolism	ko00460	1	8	83	347	pme0195	C00097
Glutathione metabolism	ko00480	3	13	83	347	pme2292;pme3179;pme0195	C00134+C01419+C00097
Sulfur metabolism	ko00920	1	6	83	347	pme0195	C00097
Aminoacyl-tRNA biosynthesis	ko00970	1	20	83	347	pme0195	C00097
Biosynthesis of plant secondary metabolites	ko01060	8	43	83	347	pme2765;pme0299;pme2292;pme0195;pme2735;pme1473;pme1368;pme2050	C13747+C00423+C00134+C00097+C00019+C00170+C00408+C00158
Carbon metabolism	ko01200	2	11	83	347	pme0195;pme2050	C00097+C00158
Sulfur relay system	ko04122	2	4	83	347	pme2735;pme0195	C00019+C00097
Ferroptosis	ko04216	1	6	83	347	pme0195	C00097
Protein digestion and absorption	ko04974	2	26	83	347	pme2292;pme0195	C00134+C00097
Central carbon metabolism in cancer	ko05230	2	22	83	347	pme2050;pme0195	C00158+C00097
AMPK signaling pathway	ko04152	1	6	83	347	pme0199	C00389
Biosynthesis of phenylpropanoids	ko01061	15	35	83	347	pme3416;pme1496;pme3305;pme0450;pme0200;pme2050;pme1436;pme1521;pme1637;pme0205;pme0303;pme2706;pme3123;pme1695;pme1162	C09263+C00858+C02646+C09727+C05903+C00158+C00811+C01617+C00590+C06562+C01197+C00196+C02325+C00482+C01424
Ubiquinone and other terpenoid-quinone biosynthesis	ko00130	2	5	83	347	pme1436;pme0299	C00811+C00423
Biosynthesis of plant hormones	ko01070	3	13	83	347	pme2735;pme2050;pme0299	C00019+C00158+C00423
Degradation of aromatic compounds	ko01220	3	13	83	347	pme1436;pme0299;pme0303	C00811+C00423+C01197
Tyrosine metabolism	ko00350	3	12	83	347	pme1814;pme0388;pme1436	C00628+C05582+C00811
Dopaminergic synapse	ko04728	1	4	83	347	pme0388	C05582
Stilbenoid, diarylheptanoid and gingerol biosynthesis	ko00945	1	3	83	347	pme0398	C00852
Pentose and glucuronate interconversions	ko00040	1	3	83	347	pme0513	C00379
ABC transporters	ko02010	3	32	83	347	pme2292;pme0513;pme1828	C00134+C00379+C00719
Tropane, piperidine and pyridine alkaloid biosynthesis	ko00960	2	9	83	347	pme1368;pme2292	C00408+C00134
Biosynthesis of alkaloids derived from ornithine, lysine and nicotinic acid	ko01064	3	15	83	347	pme1368;pme2050;pme2292	C00408+C00158+C00134
Isoquinoline alkaloid biosynthesis	ko00950	1	5	83	347	pme1436	C00811
Zeatin biosynthesis	ko00908	2	5	83	347	pme2735;pme1473	C00019+C00170
Isoflavonoid biosynthesis	ko00943	3	13	83	347	pme3399;pme3502;pme1496	C05376+C10509+C00858
Anthocyanin biosynthesis	ko00942	3	8	83	347	pme1777;pme1773;pme3256	C08639+C08620+C16315
Benzoate degradation	ko00362	2	5	83	347	pme2706;pme1814	C00196+C00628
Naphthalene degradation	ko00626	1	1	83	347	pme1814	C00628
cAMP signaling pathway	ko04024	1	6	83	347	pme2024	C00780
Neuroactive ligand-receptor interaction	ko04080	1	10	83	347	pme2024	C00780
Gap junction	ko04540	2	4	83	347	pme2024;pme3835	C00780+C00942
Synaptic vesicle cycle	ko04721	1	4	83	347	pme2024	C00780
Serotonergic synapse	ko04726	1	5	83	347	pme2024	C00780
Inflammatory mediator regulation of TRP channels	ko04750	1	4	83	347	pme2024	C00780
Serotonin receptor agonists/antagonists	ko07211	1	1	83	347	pme2024	C00780
Butanoate metabolism	ko00650	1	5	83	347	pme2033	C00497
Citrate cycle (TCA cycle)	ko00020	1	3	83	347	pme2050	C00158
Alanine, aspartate and glutamate metabolism	ko00250	2	10	83	347	pme2050;pme2559	C00158+C01042
Glyoxylate and dicarboxylate metabolism	ko00630	1	6	83	347	pme2050	C00158
Carbon fixation pathways in prokaryotes	ko00720	1	4	83	347	pme2050	C00158
Biosynthesis of terpenoids and steroids	ko01062	1	5	83	347	pme2050	C00158
Biosynthesis of alkaloids derived from histidine and purine	ko01065	1	11	83	347	pme2050	C00158
Biosynthesis of alkaloids derived from terpenoid and polyketide	ko01066	1	4	83	347	pme2050	C00158
Two-component system	ko02020	2	9	83	347	pme2435;pme2050	C01019+C00158
Glucagon signaling pathway	ko04922	1	5	83	347	pme2050	C00158
Fructose and mannose metabolism	ko00051	1	3	83	347	pme2435	C01019
Amino sugar and nucleotide sugar metabolism	ko00520	1	5	83	347	pme2435	C01019
Quorum sensing	ko02024	1	3	83	347	pme2435	C01019
Biosynthesis of siderophore group nonribosomal peptides	ko01053	1	1	83	347	pme2706	C00196
Monobactam biosynthesis	ko00261	1	6	83	347	pme2735	C00019
Caffeine metabolism	ko00232	1	5	83	347	pme2765	C13747
Purine metabolism	ko00230	1	19	83	347	pme3835	C00942
cGMP-PKG signaling pathway	ko04022	1	5	83	347	pme3835	C00942
Vascular smooth muscle contraction	ko04270	1	3	83	347	pme3835	C00942
Platelet activation	ko04611	1	2	83	347	pme3835	C00942
Circadian entrainment	ko04713	1	3	83	347	pme3835	C00942
Long-term depression	ko04730	1	2	83	347	pme3835	C00942
Olfactory transduction	ko04740	1	4	83	347	pme3835	C00942
Phototransduction	ko04744	1	2	83	347	pme3835	C00942
Oxytocin signaling pathway	ko04921	1	2	83	347	pme3835	C00942
Regulation of lipolysis in adipocytes	ko04923	1	4	83	347	pme3835	C00942
Renin secretion	ko04924	1	4	83	347	pme3835	C00942
Aldosterone synthesis and secretion	ko04925	1	5	83	347	pme3835	C00942
Salivary secretion	ko04970	1	2	83	347	pme3835	C00942

## Sheet: GE vs. NEC  
#Pathway	ko_ID	Unique compound	compound	Uni_all	compound_all
Phenylpropanoid biosynthesis	ko00940	6	21	84	347	pme1637;pmb0142;pme0299;pme0424;pma0149;pme1695	C00590+C10945+C00423+C00903+C02887+C00482
Glycine, serine and threonine metabolism	ko00260	4	12	84	347	pme0161;pme0022;pma3649;pme0011	C00263+C00188+C00430+C00049
Porphyrin and chlorophyll metabolism	ko00860	2	3	84	347	pme0022;pma3649	C00188+C00430
Biosynthesis of plant secondary metabolites	ko01060	14	43	84	347	pme0022;pme0026;pme2292;pmb0981;pme2765;pme0424;pme1473;pme0299;pme0042;pme2050;pma3649;pme0011;pme2550;pme1368	C00188+C00047+C00134+C00020+C13747+C00903+C00170+C00423+C00062+C00158+C00430+C00049+C00417+C00408
Metabolic pathways	ko01100	40	178	84	347	pme3960;pme1296;pme0026;pme0245;pme0022;pme2550;pme0516;pme0011;pmd0023;pme0424;pmb2648;pme1397;pme0161;pme2765;pme2559;pme1306;pme1684;pme3179;pme1175;pme1637;pme0151;pme1695;pme3188;pme0042;pme1283;pmb0981;pme2292;pmb1754;pme2435;pme1281;pme0200;pma3649;pme0513;pme3174;pmb0449;pmb2657;pme1368;pme2050;pme1473;pme0299	C00559+C01762+C00047+C06104+C00188+C00417+C00137+C00049+C00212+C00903+C00378+C05904+C00263+C13747+C01042+C00627+C00198+C01419+C00387+C00590+C00429+C00482+C00105+C00062+C00021+C00020+C00134+C00588+C01019+C00018+C05903+C00430+C00379+C00055+C00956+C03406+C00408+C00158+C00170+C00423
Biosynthesis of secondary metabolites	ko01110	27	105	84	347	pme1695;pme0042;pme0299;pme2296;pme1368;pme2050;pme1684;pme1637;pme0450;pmb0449;pme2765;pmb2657;pme2898;pmb0142;pme0424;pme1397;pme0161;pme2550;pme0200;pme0011;pma3649;pme0026;pme0022;pme1296;pmb0981;pme2292;pmb2849	C00482+C00062+C00423+C10443+C00408+C00158+C00198+C00590+C09727+C00956+C13747+C03406+C02906+C10945+C00903+C05904+C00263+C00417+C05903+C00049+C00430+C00047+C00188+C01762+C00020+C00134+C01897
Microbial metabolism in diverse environments	ko01120	19	57	84	347	pme2435;pme0022;pme0245;pme0026;pme2367;pme1423;pme2362;pme0161;pme0270;pma3649;pme0011;pme0516;pme2550;pmb0069;pme2765;pme0299;pme2828;pme1684;pme2050	C01019+C00188+C06104+C00047+C00472+C05629+C01984+C00263+C01384+C00430+C00049+C00137+C00417+C09815+C13747+C00423+C00870+C00198+C00158
ABC transporters	ko02010	9	32	84	347	pme0042;pmb2648;pme0516;pma3649;pme0513;pme0011;pme0026;pme0022;pme2292	C00062+C00378+C00137+C00430+C00379+C00049+C00047+C00188+C00134
Tyrosine metabolism	ko00350	2	12	84	347	pme0270;pmb0037	C01384+C06199
Aminobenzoate degradation	ko00627	4	16	84	347	pme2828;pme2362;pmb0069;pme2367	C00870+C01984+C09815+C00472
Lysine biosynthesis	ko00300	4	7	84	347	pme0026;pme0161;pmb0449;pme0011	C00047+C00263+C00956+C00049
Lysine degradation	ko00310	3	9	84	347	pme1368;pmb0449;pme0026	C00408+C00956+C00047
Penicillin and cephalosporin biosynthesis	ko00311	1	3	84	347	pmb0449	C00956
Biosynthesis of antibiotics	ko01130	13	39	84	347	pme0042;pme0161;pme2550;pme2050;pme1684;pme0516;pme0011;pme0026;pme0022;pmb0449;pmb2657;pmb0981;pme2292	C00062+C00263+C00417+C00158+C00198+C00137+C00049+C00047+C00188+C00956+C03406+C00020+C00134
2-Oxocarboxylic acid metabolism	ko01210	5	16	84	347	pme0026;pme0011;pme2050;pme2550;pmb0449	C00047+C00049+C00158+C00417+C00956
Biosynthesis of amino acids	ko01230	9	36	84	347	pme2050;pme0011;pme1283;pme0042;pme0161;pmb2657;pmb0449;pme0022;pme0026	C00158+C00049+C00021+C00062+C00263+C03406+C00956+C00188+C00047
Arginine and proline metabolism	ko00330	3	17	84	347	pmb0508;pme0042;pme2292	C04498+C00062+C00134
Purine metabolism	ko00230	9	19	84	347	pmb0981;pme3960;pme1296;pmb2684;pmc0066;pme1175;pmd0023;pmb2948;pme3835	C00020+C00559+C01762+C00575+C06196+C00387+C00212+C01367+C00942
Zeatin biosynthesis	ko00908	2	5	84	347	pmb0981;pme1473	C00020+C00170
Biosynthesis of alkaloids derived from histidine and purine	ko01065	4	11	84	347	pme1296;pme2550;pme2050;pmb0981	C01762+C00417+C00158+C00020
Biosynthesis of plant hormones	ko01070	5	13	84	347	pme0299;pme2550;pme0011;pme2050;pmb0981	C00423+C00417+C00049+C00158+C00020
Antifolate resistance	ko01523	1	5	84	347	pmb0981	C00020
cGMP-PKG signaling pathway	ko04022	4	5	84	347	pmb2684;pme3835;pmb0981;pmd0023	C00575+C00942+C00020+C00212
cAMP signaling pathway	ko04024	3	6	84	347	pmb2684;pmd0023;pmb0981	C00575+C00212+C00020
FoxO signaling pathway	ko04068	1	3	84	347	pmb0981	C00020
mTOR signaling pathway	ko04150	1	2	84	347	pmb0981	C00020
PI3K-Akt signaling pathway	ko04151	1	1	84	347	pmb0981	C00020
AMPK signaling pathway	ko04152	1	6	84	347	pmb0981	C00020
Longevity regulating pathway	ko04211	2	4	84	347	pmb0981;pmb2684	C00020+C00575
Olfactory transduction	ko04740	3	4	84	347	pmb2684;pme3835;pmb0981	C00575+C00942+C00020
Taste transduction	ko04742	3	9	84	347	pmb2684;pme2050;pmb0981	C00575+C00158+C00020
Regulation of lipolysis in adipocytes	ko04923	4	4	84	347	pmb2684;pme3835;pmb0981;pmd0023	C00575+C00942+C00020+C00212
Renin secretion	ko04924	4	4	84	347	pmb0981;pmd0023;pmb2684;pme3835	C00020+C00212+C00575+C00942
Aldosterone synthesis and secretion	ko04925	3	5	84	347	pme3835;pmb2684;pmb0981	C00942+C00575+C00020
Parkinson's disease	ko05012	3	6	84	347	pmb0981;pmd0023;pmb2684	C00020+C00212+C00575
Morphine addiction	ko05032	3	4	84	347	pmb0981;pmd0023;pmb2684	C00020+C00212+C00575
Glycerophospholipid metabolism	ko00564	1	3	84	347	pmb1754	C00588
Choline metabolism in cancer	ko05231	1	2	84	347	pmb1754	C00588
Pentose phosphate pathway	ko00030	2	4	84	347	pme1684;pmb2507	C00198+C00672
Pyrimidine metabolism	ko00240	4	19	84	347	pme3188;pmb2507;pme3174;pme0151	C00105+C00672+C00055+C00429
Thiamine metabolism	ko00730	2	6	84	347	pmb2648;pme1281	C00378+C00018
Sulfur relay system	ko04122	1	4	84	347	pmb2648	C00378
Vitamin digestion and absorption	ko04977	2	12	84	347	pmb2648;pme1281	C00378+C00018
Arginine biosynthesis	ko00220	3	8	84	347	pme0011;pmb2657;pme0042	C00049+C03406+C00062
Alanine, aspartate and glutamate metabolism	ko00250	4	10	84	347	pmb2657;pme0011;pme2559;pme2050	C03406+C00049+C01042+C00158
Endocrine resistance	ko01522	1	1	84	347	pmb2684	C00575
Biofilm formation - Pseudomonas aeruginosa	ko02025	1	1	84	347	pmb2684	C00575
Biofilm formation - Escherichia coli	ko02026	1	1	84	347	pmb2684	C00575
MAPK signaling pathway	ko04010	1	1	84	347	pmb2684	C00575
Ras signaling pathway	ko04014	1	1	84	347	pmb2684	C00575
Rap1 signaling pathway	ko04015	1	1	84	347	pmb2684	C00575
Calcium signaling pathway	ko04020	1	1	84	347	pmb2684	C00575
Chemokine signaling pathway	ko04062	1	1	84	347	pmb2684	C00575
Phospholipase D signaling pathway	ko04072	1	2	84	347	pmb2684	C00575
Cell cycle - yeast	ko04111	1	2	84	347	pmb2684	C00575
Meiosis - yeast	ko04113	1	2	84	347	pmb2684	C00575
Oocyte meiosis	ko04114	1	1	84	347	pmb2684	C00575
Longevity regulating pathway - multiple species	ko04213	1	1	84	347	pmb2684	C00575
Adrenergic signaling in cardiomyocytes	ko04261	1	1	84	347	pmb2684	C00575
Vascular smooth muscle contraction	ko04270	3	3	84	347	pmb2684;pme3835;pmd0023	C00575+C00942+C00212
Hedgehog signaling pathway	ko04340	1	1	84	347	pmb2684	C00575
Apelin signaling pathway	ko04371	1	1	84	347	pmb2684	C00575
Gap junction	ko04540	2	4	84	347	pmb2684;pme3835	C00575+C00942
Platelet activation	ko04611	2	2	84	347	pmb2684;pme3835	C00575+C00942
Leukocyte transendothelial migration	ko04670	1	1	84	347	pmb2684	C00575
Circadian rhythm	ko04710	1	1	84	347	pmb2684	C00575
Circadian entrainment	ko04713	2	3	84	347	pmb2684;pme3835	C00575+C00942
Long-term potentiation	ko04720	1	2	84	347	pmb2684	C00575
Retrograde endocannabinoid signaling	ko04723	1	4	84	347	pmb2684	C00575
Glutamatergic synapse	ko04724	1	3	84	347	pmb2684	C00575
Cholinergic synapse	ko04725	1	2	84	347	pmb2684	C00575
Serotonergic synapse	ko04726	1	5	84	347	pmb2684	C00575
GABAergic synapse	ko04727	1	5	84	347	pmb2684	C00575
Dopaminergic synapse	ko04728	1	4	84	347	pmb2684	C00575
Inflammatory mediator regulation of TRP channels	ko04750	2	4	84	347	pmb2684;pme0424	C00575+C00903
Insulin signaling pathway	ko04910	1	2	84	347	pmb2684	C00575
Insulin secretion	ko04911	1	3	84	347	pmb2684	C00575
GnRH signaling pathway	ko04912	1	1	84	347	pmb2684	C00575
Ovarian steroidogenesis	ko04913	1	2	84	347	pmb2684	C00575
Progesterone-mediated oocyte maturation	ko04914	1	1	84	347	pmb2684	C00575
Estrogen signaling pathway	ko04915	1	2	84	347	pmb2684	C00575
Melanogenesis	ko04916	1	2	84	347	pmb2684	C00575
Thyroid hormone synthesis	ko04918	2	4	84	347	pmb2684;pmb3264	C00575+C00127
Thyroid hormone signaling pathway	ko04919	1	1	84	347	pmb2684	C00575
Oxytocin signaling pathway	ko04921	2	2	84	347	pmb2684;pme3835	C00575+C00942
Glucagon signaling pathway	ko04922	2	5	84	347	pmb2684;pme2050	C00575+C00158
Relaxin signaling pathway	ko04926	1	1	84	347	pmb2684	C00575
Aldosterone-regulated sodium reabsorption	ko04960	1	1	84	347	pmb2684	C00575
Endocrine and other factor-regulated calcium reabsorption	ko04961	1	1	84	347	pmb2684	C00575
Vasopressin-regulated water reabsorption	ko04962	1	1	84	347	pmb2684	C00575
Salivary secretion	ko04970	2	2	84	347	pme3835;pmb2684	C00942+C00575
Gastric acid secretion	ko04971	1	2	84	347	pmb2684	C00575
Pancreatic secretion	ko04972	1	1	84	347	pmb2684	C00575
Bile secretion	ko04976	2	12	84	347	pmb2684;pme3835	C00575+C00942
Prion diseases	ko05020	1	1	84	347	pmb2684	C00575
Cocaine addiction	ko05030	1	4	84	347	pmb2684	C00575
Amphetamine addiction	ko05031	1	4	84	347	pmb2684	C00575
Alcoholism	ko05034	2	5	84	347	pmd0023;pmb2684	C00212+C00575
Vibrio cholerae infection	ko05110	1	1	84	347	pmb2684	C00575
Biofilm formation - Vibrio cholerae	ko05111	1	3	84	347	pmb2684	C00575
Pertussis	ko05133	1	2	84	347	pmb2684	C00575
Chagas disease (American trypanosomiasis)	ko05142	2	2	84	347	pmb2684;pme0042	C00575+C00062
Amoebiasis	ko05146	2	2	84	347	pmb2684;pme0042	C00575+C00062
Human papillomavirus infection	ko05165	1	1	84	347	pmb2684	C00575
HTLV-I infection	ko05166	1	1	84	347	pmb2684	C00575
Pathways in cancer	ko05200	1	2	84	347	pmb2684	C00575
Dilated cardiomyopathy (DCM)	ko05414	1	1	84	347	pmb2684	C00575
Biosynthesis of alkaloids derived from shikimate pathway	ko01063	3	19	84	347	pme2550;pmb2849;pme2050	C00417+C01897+C00158
Antineoplastics - agents from natural products	ko07042	1	1	84	347	pmb2849	C01897
Glutathione metabolism	ko00480	4	13	84	347	pme2292;pme3038;pme3179;pmb3264	C00134+C01879+C01419+C00127
Ferroptosis	ko04216	1	6	84	347	pmb3264	C00127
Sphingolipid signaling pathway	ko04071	1	2	84	347	pmd0023	C00212
Neuroactive ligand-receptor interaction	ko04080	2	10	84	347	pmd0023;pme0011	C00212+C00049
Monobactam biosynthesis	ko00261	3	6	84	347	pme0022;pme0042;pme0011	C00188+C00062+C00049
Cysteine and methionine metabolism	ko00270	4	14	84	347	pme0161;pme1473;pme1283;pme0011	C00263+C00170+C00021+C00049
Histidine metabolism	ko00340	1	8	84	347	pme0011	C00049
beta-Alanine metabolism	ko00410	2	8	84	347	pme0011;pme0151	C00049+C00429
Cyanoamino acid metabolism	ko00460	1	8	84	347	pme0011	C00049
Carbon fixation in photosynthetic organisms	ko00710	1	3	84	347	pme0011	C00049
Nicotinate and nicotinamide metabolism	ko00760	2	11	84	347	pme0011;pme0270	C00049+C01384
Pantothenate and CoA biosynthesis	ko00770	2	8	84	347	pme0011;pme0151	C00049+C00429
Aminoacyl-tRNA biosynthesis	ko00970	4	20	84	347	pme0011;pme0026;pme0042;pme0022	C00049+C00047+C00062+C00188
Biosynthesis of alkaloids derived from ornithine, lysine and nicotinic acid	ko01064	7	15	84	347	pme1368;pme2550;pme2292;pme2050;pme0011;pme0026;pme0042	C00408+C00417+C00134+C00158+C00049+C00047+C00062
Carbon metabolism	ko01200	3	11	84	347	pme2050;pme1684;pme0011	C00158+C00198+C00049
Two-component system	ko02020	3	9	84	347	pme2435;pme2050;pme0011	C01019+C00158+C00049
Bacterial chemotaxis	ko02030	1	1	84	347	pme0011	C00049
Protein digestion and absorption	ko04974	5	26	84	347	pme0011;pme2292;pme0026;pme0022;pme0042	C00049+C00134+C00047+C00188+C00062
Central carbon metabolism in cancer	ko05230	3	22	84	347	pme0042;pme0011;pme2050	C00062+C00049+C00158
Valine, leucine and isoleucine biosynthesis	ko00290	1	5	84	347	pme0022	C00188
Mineral absorption	ko04978	1	14	84	347	pme0022	C00188
Biotin metabolism	ko00780	1	2	84	347	pme0026	C00047
Tropane, piperidine and pyridine alkaloid biosynthesis	ko00960	3	9	84	347	pme2292;pme1368;pme0026	C00134+C00408+C00047
Clavulanic acid biosynthesis	ko00331	1	1	84	347	pme0042	C00062
D-Arginine and D-ornithine metabolism	ko00472	1	2	84	347	pme0042	C00062
Amyotrophic lateral sclerosis (ALS)	ko05014	1	2	84	347	pme0042	C00062
Salmonella infection	ko05132	1	1	84	347	pme0042	C00062
Sulfur metabolism	ko00920	1	6	84	347	pme0161	C00263
Flavonoid biosynthesis	ko00941	7	26	84	347	pme0200;pme2898;pme2319;pme1397;pme0450;pme3300;pme0324	C05903+C02906+C01709+C05904+C09727+C10192+C10028
Flavone and flavonol biosynthesis	ko00944	3	15	84	347	pme0200;pme0333;pme3404	C05903+C12627+C11620
Biosynthesis of phenylpropanoids	ko01061	7	35	84	347	pme3416;pme0200;pme2550;pme1637;pme2050;pme1695;pme0450	C09263+C05903+C00417+C00590+C00158+C00482+C09727
Caprolactam degradation	ko00930	1	2	84	347	pme0245	C06104
Degradation of aromatic compounds	ko01220	3	13	84	347	pme1423;pme0245;pme0299	C05629+C06104+C00423
Butanoate metabolism	ko00650	2	5	84	347	pme2033;pme0270	C00497+C01384
Ubiquinone and other terpenoid-quinone biosynthesis	ko00130	1	5	84	347	pme0299	C00423
Phenylalanine metabolism	ko00360	2	12	84	347	pme0299;pme1423	C00423+C05629
Pentose and glucuronate interconversions	ko00040	1	3	84	347	pme0513	C00379
Galactose metabolism	ko00052	1	4	84	347	pme0516	C00137
Ascorbate and aldarate metabolism	ko00053	1	4	84	347	pme0516	C00137
Streptomycin biosynthesis	ko00521	1	3	84	347	pme0516	C00137
Inositol phosphate metabolism	ko00562	1	3	84	347	pme0516	C00137
Phosphatidylinositol signaling system	ko04070	1	1	84	347	pme0516	C00137
Vitamin B6 metabolism	ko00750	2	5	84	347	pme1306;pme1281	C00627+C00018
Caffeine metabolism	ko00232	2	5	84	347	pme1296;pme2765	C01762+C13747
Anthocyanin biosynthesis	ko00942	1	8	84	347	pme1397	C05904
Propanoate metabolism	ko00640	1	3	84	347	pme2049	C05984
Citrate cycle (TCA cycle)	ko00020	2	3	84	347	pme2050;pme2550	C00158+C00417
Glyoxylate and dicarboxylate metabolism	ko00630	2	6	84	347	pme2550;pme2050	C00417+C00158
Carbon fixation pathways in prokaryotes	ko00720	2	4	84	347	pme2050;pme2550	C00158+C00417
Biosynthesis of terpenoids and steroids	ko01062	2	5	84	347	pme2050;pme2550	C00158+C00417
Biosynthesis of alkaloids derived from terpenoid and polyketide	ko01066	2	4	84	347	pme2050;pme2550	C00158+C00417
Stilbenoid, diarylheptanoid and gingerol biosynthesis	ko00945	1	3	84	347	pme2296	C10443
Fructose and mannose metabolism	ko00051	1	3	84	347	pme2435	C01019
Amino sugar and nucleotide sugar metabolism	ko00520	1	5	84	347	pme2435	C01019
Quorum sensing	ko02024	1	3	84	347	pme2435	C01019
C5-Branched dibasic acid metabolism	ko00660	1	2	84	347	pme2550	C00417
Isoflavonoid biosynthesis	ko00943	4	13	84	347	pme3399;pme3209;pme3208;pme3502	C05376+C09126+C16195+C10509
Long-term depression	ko04730	1	2	84	347	pme3835	C00942
Phototransduction	ko04744	1	2	84	347	pme3835	C00942
