# Supplementary material for: Metabolome and Transcriptome Association Analysis Reveals Dynamic Regulation of Purine Metabolism and Flavonoid Synthesis in Transdifferentiation during Somatic Embryogenesis in Cotton
Source: Int J Mol Sci. 2019 Apr 26;20(9):2070. doi: 10.3390/ijms20092070 (PMC6539419; doi:10.3390/ijms20092070)
Supplement: Supplementary file 1 [file ijms-20-02070-s001.zip › Supplementary Table 5-Mar 13, 2019.xlsx]

## Sheet: PEC vs. NEC
Supplementary Table 5: Metabolome and transcriptome association analysis of co-mapped KEGG pathways enriched in PEC vs. NEC and GE vs. PEC.
#Pathway	ko	ID	K
Alcoholism	ko05034	evm.TU.Gh_D05G3876;evm.TU.Gh_A07G0124;evm.TU.Gh_D08G2019;evm.TU.Gh_A05G0237;evm.TU.Gh_A03G0342;evm.TU.Gh_A11G1156;evm.TU.Gh_D08G0024;evm.TU.Gh_A02G0383;evm.TU.Gh_A08G2531;evm.TU.Gh_A01G1879;evm.TU.Gh_A13G2000;evm.TU.Gh_D07G2116;evm.TU.Gh_A13G1990;evm.TU.Gh_D05G0853;evm.TU.Gh_D09G0848;evm.TU.Gh_A08G2548;evm.TU.Gh_A08G2542;evm.TU.Gh_D06G0700;evm.TU.Gh_A08G2533;evm.TU.Gh_D09G0853;evm.TU.Gh_D04G1152;…	K04371+K04368+K11251+K04368+K11254+K11251+K11254+K06269+K11254+K11251+K11254+K11251+K11252+K11252+K11252+K11254+K11252+K11303+K11254+K11252+K11252+K11254+K04371+K11251+K11252+K11254+K11254+K11254+K11251+K06067+K04371+K11253+K11253+K04371+K04371+K06067+K11252+K11254+K11254+K11251+K06269+K06269+K11251+K11251+K11251+K11254+K04371+K11254+K11254+K11254+K11254+K11254+K11253+K11251+K04371+K11253+K11253+…
Progesterone-mediated oocyte maturation	ko04914	evm.TU.Gh_D05G3876;evm.TU.Gh_A07G0124;evm.TU.Gh_D09G0813;evm.TU.Gh_A05G0237;evm.TU.Gh_D11G3385;evm.TU.Gh_A06G0195;evm.TU.Gh_A05G0037;evm.TU.Gh_D05G2416;evm.TU.Gh_A10G0203;evm.TU.Gh_D08G0847;evm.TU.Gh_A03G0164;evm.TU.Gh_A01G0848;evm.TU.Gh_D05G1991;evm.TU.Gh_D03G1752;evm.TU.Gh_D08G1907;evm.TU.Gh_D06G0428;evm.TU.Gh_A08G1183;evm.TU.Gh_A12G2047;evm.TU.Gh_D04G0667;evm.TU.Gh_A06G0399;evm.TU.Gh_A05G1796;…	K04371+K04368+K06627+K04368+K13728+K06627+K06627+K05868+K03351+K05868+K04079+K05868+K06627+K06627+K03364+K06627+K04371+K03364+K02178+K06627+K06627+K05868+K04079+K04371+K06627+K04371+K04371+K06627+K06627+K06627+K03357+K02178+K03350+K03352+K03353+K05868+K03350+K04371+K13728+K06627+K06627+K06627+K06627+K06627+K02178+K04371+K04371+K04368+K06627+K04368+K03350+K06627+K02178+K05868+K04368+K04368+K04368+…
beta-Alanine metabolism	ko00410	evm.TU.Gh_D08G1868;evm.TU.Gh_D03G0956;evm.TU.Gh_A12G1314;evm.TU.Gh_A11G0704;evm.TU.Gh_D04G0292;evm.TU.Gh_A02G0751;evm.TU.Gh_D05G0697;evm.TU.Gh_A05G3311;evm.TU.Gh_D06G1542;evm.TU.Gh_D05G2245;evm.TU.Gh_A03G0997;evm.TU.Gh_D07G2232;evm.TU.Gh_D06G1578;evm.TU.Gh_D02G1390;evm.TU.Gh_D01G1343;evm.TU.Gh_A12G1414;evm.TU.Gh_A07G2011;evm.TU.Gh_D02G1665;evm.TU.Gh_D05G2888;evm.TU.Gh_D07G0972;evm.TU.Gh_D07G1183;…	K00276+K01431+K00128+K05605+K00128+K00128+K00128+K00128+K01431+K00128+K01580+K00128+K14085+K01580+K01580+K01580+K00128+K00128+K01782+K01431+K01464+K01578+K01580+K00276+K00276+K00128+K00128+K00128+K00128+K00797+K14085+K01580+K00128+K01464+K00797+K05605+K00128+K07511+K00128+K00276+K00128+K01464+C00049+C00135+C00429
Tryptophan metabolism	ko00380	evm.TU.Gh_D09G0992;evm.TU.Gh_A10G1722;evm.TU.Gh_A10G1723;evm.TU.Gh_A10G1724;evm.TU.Gh_A10G1726;evm.TU.Gh_A05G0035;evm.TU.Gh_A12G1314;evm.TU.Gh_D04G0292;evm.TU.Gh_A02G0751;evm.TU.Gh_D05G0697;evm.TU.Gh_A05G3311;evm.TU.Gh_D07G0596;evm.TU.Gh_D05G2245;evm.TU.Gh_D07G2232;evm.TU.Gh_A08G1012;evm.TU.Gh_D06G1578;evm.TU.Gh_A12G0198;evm.TU.Gh_D01G0077;evm.TU.Gh_A12G1685;evm.TU.Gh_D06G0596;evm.TU.Gh_A07G2011;…	K11817+K11818+K11818+K11818+K11818+K11816+K00128+K00128+K00128+K00128+K00128+K11821+K00128+K00128+K11816+K14085+K07130+K07130+K11821+K11816+K00128+K00128+K11821+K00626+K01782+K07130+K07130+K11820+K11818+K11818+K00128+K11821+K00128+K01426+K00816+K00164+K11820+K00128+K11816+K00128+K14085+K11816+K11816+K00128+K11818+K16903+K16903+K00128+K11816+K07511+K11820+K16903+K11816+K07130+K16903+K00128+K00128+…
Propanoate metabolism	ko00640	evm.TU.Gh_A12G1314;evm.TU.Gh_A11G0704;evm.TU.Gh_D05G2554;evm.TU.Gh_A09G0096;evm.TU.Gh_D04G0292;evm.TU.Gh_A02G0751;evm.TU.Gh_A05G3511;evm.TU.Gh_D05G0697;evm.TU.Gh_A05G3311;evm.TU.Gh_D05G2245;evm.TU.Gh_A01G1574;evm.TU.Gh_D07G2232;evm.TU.Gh_D03G1415;evm.TU.Gh_D06G1578;evm.TU.Gh_D06G1946;evm.TU.Gh_D12G1059;evm.TU.Gh_A12G2609;evm.TU.Gh_A06G1022;evm.TU.Gh_A07G2011;evm.TU.Gh_D02G1665;evm.TU.Gh_A03G0169;…	K00128+K05605+K11262+K02160+K00128+K00128+K01895+K00128+K00128+K00128+K11262+K00128+K01961+K14085+K01895+K01962+K01962+K02160+K00128+K00128+K01961+K00626+K01782+K01900+K01578+K02160+K02160+K00128+K00128+K11262+K00128+K00128+K14085+K01961+K01895+K00128+K05605+K00128+K07511+K02160+K00128+K00128+C05984
Arginine and proline metabolism	ko00330	evm.TU.Gh_A01G1055;evm.TU.Gh_D02G0489;evm.TU.Gh_D07G0231;evm.TU.Gh_A12G1314;evm.TU.Gh_D01G1099;evm.TU.Gh_D04G0292;evm.TU.Gh_A02G0751;evm.TU.Gh_A11G1972;evm.TU.Gh_D05G0697;evm.TU.Gh_D08G0844;evm.TU.Gh_D10G1976;evm.TU.Gh_A05G3311;evm.TU.Gh_D05G1748;evm.TU.Gh_D05G2245;evm.TU.Gh_D07G2232;evm.TU.Gh_A12G1799;evm.TU.Gh_D04G1482;evm.TU.Gh_D06G1578;evm.TU.Gh_A09G0035;evm.TU.Gh_D10G0957;evm.TU.Gh_A13G0329;…	K01755+K01611+K14454+K00128+K01755+K00128+K00128+K00472+K00128+K01915+K01625+K00128+K00472+K00128+K00128+K13427+K14677+K14085+K14455+K14682+K00145+K00261+K01915+K01915+K00128+K00128+K14677+K01427+K01583+K01611+K00318+K14682+K10536+K00472+K14677+K00261+K14455+K00620+K00128+K00472+K00128+K01915+K00318+K01426+K01581+K00261+K00128+K00145+K14682+K00128+K00797+K14677+K14085+K14454+K00318+K00261+K00128+…
Carbon fixation pathways in prokaryotes	ko00720	evm.TU.Gh_A13G1279;evm.TU.Gh_D10G1363;evm.TU.Gh_A09G0010;evm.TU.Gh_D09G1962;evm.TU.Gh_A09G0096;evm.TU.Gh_D13G1583;evm.TU.Gh_A05G3511;evm.TU.Gh_D10G1780;evm.TU.Gh_D03G1415;evm.TU.Gh_D12G1702;evm.TU.Gh_D06G1946;evm.TU.Gh_D12G1059;evm.TU.Gh_A12G2609;evm.TU.Gh_A06G1022;evm.TU.Gh_A03G0169;evm.TU.Gh_D11G3501;evm.TU.Gh_D05G2888;evm.TU.Gh_D01G2339;evm.TU.Gh_D11G1719;evm.TU.Gh_D09G0274;evm.TU.Gh_A12G0505;…	K01595+K00297+K01595+K00297+K02160+K01595+K01895+K01648+K01961+K01595+K01895+K01962+K01962+K02160+K01961+K00626+K01782+K01595+K00031+K00031+K01595+K14465+K02160+K01681+K01595+K02160+K01648+K01595+K01648+K01648+K01961+K01895+K02160+K00297+K01648+C00417
Butanoate metabolism	ko00650	evm.TU.Gh_A12G1741;evm.TU.Gh_D12G2230;evm.TU.Gh_A12G2052;evm.TU.Gh_D12G1893;evm.TU.Gh_A12G1054;evm.TU.Gh_D11G1602;evm.TU.Gh_A03G0997;evm.TU.Gh_D02G1390;evm.TU.Gh_D01G1343;evm.TU.Gh_D05G3102;evm.TU.Gh_A12G1414;evm.TU.Gh_D11G3501;evm.TU.Gh_D05G2888;evm.TU.Gh_A03G1266;evm.TU.Gh_D02G0076;evm.TU.Gh_A02G0064;evm.TU.Gh_A01G1192;evm.TU.Gh_D05G1406;evm.TU.Gh_A01G0159;evm.TU.Gh_A11G2744;evm.TU.Gh_A05G2797;…	K00161+K01641+K01641+K00161+K00161+K16871+K01580+K01580+K01580+K00161+K01580+K00626+K01782+K00161+K01653+K01653+K01580+K00162+K00162+K01640+K00161+K00161+K00162+K00162+K01653+K00162+K00161+K01641+K01653+K01580+K00162+K01641+K00074+K01641+K00162+K00161+K01653+K07511+K00162+C01384+C00497
Glutathione metabolism	ko00480	evm.TU.Gh_A08G1634;evm.TU.Gh_A11G1055;evm.TU.Gh_D02G0323;evm.TU.Gh_D02G0328;evm.TU.Gh_D11G1529;evm.TU.Gh_A12G2086;evm.TU.Gh_A12G2084;evm.TU.Gh_D03G0451;evm.TU.Gh_A02G1313;evm.TU.Gh_A07G1603;evm.TU.Gh_D07G0268;evm.TU.Gh_A11G2032;evm.TU.Gh_D04G1212;evm.TU.Gh_D11G0210;evm.TU.Gh_A02G0259;evm.TU.Gh_A11G3130;evm.TU.Gh_D04G1329;evm.TU.Gh_D13G1032;evm.TU.Gh_A08G1745;evm.TU.Gh_A08G0330;evm.TU.Gh_D07G1798;…	K00799+K00799+K00799+K00799+K00036+K00432+K00432+K10807+K10807+K00033+K01255+K00799+K00799+K00799+K00799+K00799+K00799+K00799+K00434+K00799+K00033+K00799+K00432+K00799+K01255+K00799+K00799+K00432+K00799+K00799+K00799+K00031+K00799+K00799+K00031+K01255+K00799+K00799+K00799+K00799+K00434+K00036+K00799+K01581+K00432+K00799+K00799+K00033+K00434+K00799+K00797+K00799+K00799+K00432+K00797+K00799+K00434+…
Gap junction	ko04540	evm.TU.Gh_D05G3876;evm.TU.Gh_A07G0124;evm.TU.Gh_A05G0237;evm.TU.Gh_D06G1158;evm.TU.Gh_A08G1183;evm.TU.Gh_D13G1047;evm.TU.Gh_D13G2200;evm.TU.Gh_A06G0984;evm.TU.Gh_Sca005103G03;evm.TU.Gh_A03G0291;evm.TU.Gh_D13G2360;evm.TU.Gh_D03G1422;evm.TU.Gh_A03G0163;evm.TU.Gh_A13G1834;evm.TU.Gh_D08G1020;evm.TU.Gh_A03G0396;evm.TU.Gh_D03G1283;evm.TU.Gh_A13G1964;evm.TU.Gh_D11G0806;evm.TU.Gh_A05G0864;evm.TU.Gh_D08G1…	K04371+K04368+K04368+K07374+K04371+K07374+K07374+K07374+K07375+K04371+K07375+K04371+K04371+K07374+K07375+K07375+K04371+K07375+K07374+K04371+K04371+K07375+K07375+K04368+K04368+K04368+K04368+K07374+K04368+K07375+K07374+K07374+C00575+C00942
Cysteine and methionine metabolism	ko00270	evm.TU.Gh_D08G1262;evm.TU.Gh_D07G0107;evm.TU.Gh_D02G0489;evm.TU.Gh_A07G0385;evm.TU.Gh_A13G0384;evm.TU.Gh_A13G0385;evm.TU.Gh_D07G0231;evm.TU.Gh_A11G0207;evm.TU.Gh_A12G1429;evm.TU.Gh_D03G0678;evm.TU.Gh_D07G0104;evm.TU.Gh_D11G0917;evm.TU.Gh_A01G0700;evm.TU.Gh_D12G0191;evm.TU.Gh_A05G3224;evm.TU.Gh_A12G0190;evm.TU.Gh_D09G1789;evm.TU.Gh_A12G2168;evm.TU.Gh_A09G0035;evm.TU.Gh_D01G1797;evm.TU.Gh_D02G0387;…	K01762+K05933+K01611+K00558+K00899+K00899+K14454+K01762+K00133+K01762+K01762+K00789+K00640+K00899+K00558+K00899+K01761+K01761+K14455+K00558+K00547+K00899+K00928+K05933+K08967+K01611+K00899+K00640+K00558+K08963+K01762+K00815+K00815+K01739+K05933+K05933+K16054+K01738+K00815+K14455+K08963+K01762+K01739+K00558+K13034+K00640+K00797+K00815+K14454+K16054+K00558+K08967+K00797+K00928+K13034+K00815+K13034+…
Ubiquinone and other terpenoid-quinone biosynthesis	ko00130	evm.TU.Gh_A10G1039;evm.TU.Gh_A05G0378;evm.TU.Gh_D02G1643;evm.TU.Gh_D05G3199;evm.TU.Gh_A09G1808;evm.TU.Gh_A03G1539;evm.TU.Gh_A09G1230;evm.TU.Gh_D09G1232;evm.TU.Gh_A03G0249;evm.TU.Gh_A02G1113;evm.TU.Gh_D03G1318;evm.TU.Gh_D13G1675;evm.TU.Gh_A08G1376;evm.TU.Gh_Sca008083G01;evm.TU.Gh_D03G1840;evm.TU.Gh_D09G1372;evm.TU.Gh_D02G1816;evm.TU.Gh_D02G1815;evm.TU.Gh_A04G0420;evm.TU.Gh_D01G1537;evm.TU.Gh_A13G2…	K12502+K09834+K01661+K02552+K06126+K02548+K12501+K12501+K01904+K05928+K01904+K05928+K01904+K01904+K01904+K01904+K00815+K00815+K02552+K03183+K09833+K00815+K09834+K09834+K01661+K09834+K01904+K00815+K02552+K00815+K05928+K14760+K00815+C00544
Flavonoid biosynthesis	ko00941	evm.TU.Gh_A06G0620;evm.TU.Gh_A12G0204;evm.TU.Gh_A06G0066;evm.TU.Gh_D06G0703;evm.TU.Gh_D05G1123;evm.TU.Gh_A05G0992;evm.TU.Gh_D06G0041;evm.TU.Gh_D04G1586;evm.TU.Gh_A01G1681;evm.TU.Gh_D01G1930;evm.TU.Gh_A03G2006;evm.TU.Gh_A06G1690;evm.TU.Gh_D10G1845;evm.TU.Gh_D13G0408;evm.TU.Gh_A13G2072;evm.TU.Gh_A04G1032;evm.TU.Gh_D03G1513;evm.TU.Gh_A05G1424;evm.TU.Gh_A13G0363;evm.TU.Gh_D05G1596;evm.TU.Gh_A05G1005;…	K00588+K00588+K13082+K00588+K13065+K13065+K13082+K00588+K09754+K09754+K05280+K13065+K00487+K00588+K09754+K00588+K05280+K08695+K00588+K08695+K13065+K13082+K00588+K00487+C06562+C10028+C00852+C09727+C05904+C12136+C12127
Histidine metabolism	ko00340	evm.TU.Gh_A05G2063;evm.TU.Gh_A12G1314;evm.TU.Gh_D04G0292;evm.TU.Gh_A02G0751;evm.TU.Gh_D05G0697;evm.TU.Gh_A05G3311;evm.TU.Gh_D05G2245;evm.TU.Gh_D07G2232;evm.TU.Gh_D06G1578;evm.TU.Gh_D04G1737;evm.TU.Gh_A07G2011;evm.TU.Gh_D02G1665;evm.TU.Gh_A01G1685;evm.TU.Gh_D01G1934;evm.TU.Gh_D03G0106;evm.TU.Gh_A06G0384;evm.TU.Gh_A12G2471;evm.TU.Gh_D12G1438;evm.TU.Gh_A06G1257;evm.TU.Gh_D06G0414;evm.TU.Gh_A02G1616;…	K01590+K00128+K00128+K00128+K00128+K00128+K00128+K00128+K14085+K00765+K00128+K00128+K01590+K01590+K00128+K00128+K00128+K00128+K14085+K00128+K00128+K00128+K00128+K01814+K00765+K01814+C00049+C00135
Glutamatergic synapse	ko04724	evm.TU.Gh_D05G3876;evm.TU.Gh_D11G0140;evm.TU.Gh_D11G1642;evm.TU.Gh_A11G0126;evm.TU.Gh_A11G0257;evm.TU.Gh_D08G0844;evm.TU.Gh_D12G2320;evm.TU.Gh_A07G0521;evm.TU.Gh_D11G0276;evm.TU.Gh_A11G1484;evm.TU.Gh_A08G1183;evm.TU.Gh_D04G1445;evm.TU.Gh_A03G0043;evm.TU.Gh_A13G1099;evm.TU.Gh_A03G0291;evm.TU.Gh_A02G0242;evm.TU.Gh_D03G1422;evm.TU.Gh_A03G0163;evm.TU.Gh_D12G0242;evm.TU.Gh_A02G1188;evm.TU.Gh_D11G2775;…	K04371+K06268+K14207+K06268+K06268+K01915+K06268+K15009+K06268+K14207+K04371+K01915+K06268+K06268+K04371+K01915+K04371+K04371+K01115+K14990+K01115+K01115+K04371+K01115+K01115+K01115+K04371+K04371+K01915+K01115+K06268+K01115+K01115+K14207+K01115+K01115+K01915+K01915+K13576+K01915+K15009+K06268+K01915+C00575
Biosynthesis of amino acids	ko01230	evm.TU.Gh_D11G2606;evm.TU.Gh_A05G1855;evm.TU.Gh_D09G2442;evm.TU.Gh_A01G1055;evm.TU.Gh_D08G0077;evm.TU.Gh_A08G1905;evm.TU.Gh_A13G0380;evm.TU.Gh_D07G0231;evm.TU.Gh_A04G0871;evm.TU.Gh_A06G0185;evm.TU.Gh_A05G2772;evm.TU.Gh_D01G0800;evm.TU.Gh_D01G1099;evm.TU.Gh_D11G1707;evm.TU.Gh_A06G1049;evm.TU.Gh_A06G0604;evm.TU.Gh_D09G0592;evm.TU.Gh_D06G0181;evm.TU.Gh_D08G1043;evm.TU.Gh_D08G0844;evm.TU.Gh_D09G0908;…	K01807+K00826+K00873+K01755+K05359+K01807+K00058+K14454+K00616+K00058+K01623+K00927+K01755+K06001+K01807+K00850+K13832+K00058+K00873+K01915+K05359+K00873+K01623+K01714+K00616+K01807+K01754+K00133+K15634+K01834+K00134+K01783+K00873+K01803+K00600+K01807+K01687+K14677+K00640+K00058+K00850+K13832+K00215+K01783+K14085+K00058+K14455+K00765+K14682+K00145+K01623+K00826+K01850+K00873+K14272+K01807+K00600+…
Phenylalanine, tyrosine and tryptophan biosynthesis	ko00400	evm.TU.Gh_D08G0077;evm.TU.Gh_D07G0231;evm.TU.Gh_D11G1707;evm.TU.Gh_D09G0592;evm.TU.Gh_D09G0908;evm.TU.Gh_D08G2309;evm.TU.Gh_A09G0035;evm.TU.Gh_A05G0486;evm.TU.Gh_A11G0641;evm.TU.Gh_D11G3498;evm.TU.Gh_D09G1873;evm.TU.Gh_A11G1083;evm.TU.Gh_D02G1816;evm.TU.Gh_D02G1815;evm.TU.Gh_D13G1056;evm.TU.Gh_D13G0823;evm.TU.Gh_A08G1940;evm.TU.Gh_A09G0884;evm.TU.Gh_A13G1261;evm.TU.Gh_D09G0034;evm.TU.Gh_D11G0753;…	K05359+K14454+K06001+K13832+K05359+K13832+K14455+K01850+K01850+K01609+K01626+K13832+K00815+K00815+K13832+K01850+K13832+K05359+K00815+K14455+K01850+K05359+K05359+K01609+K00815+K01850+K14454+K13832+K15227+K01850+K00766+K05359+K00815+K00815+K01626+C00108
Tropane, piperidine and pyridine alkaloid biosynthesis	ko00960	evm.TU.Gh_D08G1868;evm.TU.Gh_D07G0231;evm.TU.Gh_A09G0035;evm.TU.Gh_D02G1816;evm.TU.Gh_D02G1815;evm.TU.Gh_A03G2008;evm.TU.Gh_A03G2009;evm.TU.Gh_A13G1261;evm.TU.Gh_D09G0034;evm.TU.Gh_A03G1374;evm.TU.Gh_A07G0174;evm.TU.Gh_D13G1562;evm.TU.Gh_A08G1562;evm.TU.Gh_D13G0678;pme2292	K00276+K14454+K14455+K00815+K00815+K00276+K00276+K00815+K14455+K00815+K14454+K00815+K00276+K00815+C00134
Serotonergic synapse	ko04726	evm.TU.Gh_D05G3876;evm.TU.Gh_A07G0124;evm.TU.Gh_A05G0237;evm.TU.Gh_A08G1183;evm.TU.Gh_A03G0291;evm.TU.Gh_D03G1422;evm.TU.Gh_A03G0163;evm.TU.Gh_D03G1283;evm.TU.Gh_A05G0864;evm.TU.Gh_D08G1467;evm.TU.Gh_D07G0094;evm.TU.Gh_D13G2082;evm.TU.Gh_D07G2384;evm.TU.Gh_A06G0660;evm.TU.Gh_A13G1734;pmb2684	K04371+K04368+K04368+K04371+K04371+K04371+K04371+K04371+K04371+K04371+K04368+K04368+K04368+K04368+K04368+C00575
Cholinergic synapse	ko04725	evm.TU.Gh_D05G3876;evm.TU.Gh_A07G0124;evm.TU.Gh_A05G0237;evm.TU.Gh_A08G1183;evm.TU.Gh_A03G0291;evm.TU.Gh_D03G1422;evm.TU.Gh_A03G0163;evm.TU.Gh_D03G1283;evm.TU.Gh_A05G0864;evm.TU.Gh_D08G1467;evm.TU.Gh_D07G0094;evm.TU.Gh_D13G2082;evm.TU.Gh_D07G2384;evm.TU.Gh_A06G0660;evm.TU.Gh_A13G1734;pmb2684	K04371+K04368+K04368+K04371+K04371+K04371+K04371+K04371+K04371+K04371+K04368+K04368+K04368+K04368+K04368+C00575
C5-Branched dibasic acid metabolism	ko00660	evm.TU.Gh_D09G2197;evm.TU.Gh_D02G0076;evm.TU.Gh_A02G0064;evm.TU.Gh_D09G0575;evm.TU.Gh_A10G2327;evm.TU.Gh_D13G0215;evm.TU.Gh_A09G0577;evm.TU.Gh_A13G0201;pme2550	K01703+K01653+K01653+K01703+K01653+K01653+K01703+K01653+C00417
Long-term potentiation	ko04720	evm.TU.Gh_D05G3876;evm.TU.Gh_D11G0140;evm.TU.Gh_A07G0124;evm.TU.Gh_A05G0237;evm.TU.Gh_A02G0383;evm.TU.Gh_A11G0126;evm.TU.Gh_A11G0257;evm.TU.Gh_D12G2320;evm.TU.Gh_D11G0276;evm.TU.Gh_A08G1183;evm.TU.Gh_A03G0043;evm.TU.Gh_A13G1099;evm.TU.Gh_A03G0291;evm.TU.Gh_D03G1422;evm.TU.Gh_A03G0163;evm.TU.Gh_A02G0897;evm.TU.Gh_D02G0435;evm.TU.Gh_D03G1283;evm.TU.Gh_A05G0864;evm.TU.Gh_D08G1467;evm.TU.Gh_D07G0094;…	K04371+K06268+K04368+K04368+K06269+K06268+K06268+K06268+K06268+K04371+K06268+K06268+K04371+K04371+K04371+K06269+K06269+K04371+K04371+K04371+K04368+K06269+K06268+K04368+K04368+K04368+K04368+K06269+K06269+K06268+K06269+C00575
Lysine degradation	ko00310	evm.TU.Gh_A05G3675;evm.TU.Gh_D06G1118;evm.TU.Gh_A12G1314;evm.TU.Gh_D04G0292;evm.TU.Gh_A02G0751;evm.TU.Gh_D05G0697;evm.TU.Gh_A05G3311;evm.TU.Gh_D06G1950;evm.TU.Gh_D05G2245;evm.TU.Gh_D07G2232;evm.TU.Gh_D06G1578;evm.TU.Gh_D06G0864;evm.TU.Gh_A07G2011;evm.TU.Gh_D02G1665;evm.TU.Gh_A03G1347;evm.TU.Gh_D11G3501;evm.TU.Gh_D05G2888;evm.TU.Gh_D01G1207;evm.TU.Gh_A12G1944;evm.TU.Gh_D03G0106;evm.TU.Gh_A06G0384;…	K11420+K00306+K00128+K00128+K00128+K00128+K00128+K11423+K00128+K00128+K14085+K14157+K00128+K00128+K11420+K00626+K01782+K11423+K11420+K00128+K00128+K00164+K00128+K00658+K00128+K11420+K14157+K14085+K11420+K11420+K00306+K11420+K00128+K11420+K00128+K07511+K00128+K00128+K11420+C00956+C02727+C00449
Two-component system	ko02020	evm.TU.Gh_D09G0819;evm.TU.Gh_D09G0343;evm.TU.Gh_A05G2935;evm.TU.Gh_D08G0844;evm.TU.Gh_A08G1578;evm.TU.Gh_A05G2040;evm.TU.Gh_D04G1445;evm.TU.Gh_A10G1414;evm.TU.Gh_A02G0242;evm.TU.Gh_A09G0815;evm.TU.Gh_D11G3501;evm.TU.Gh_A03G0116;evm.TU.Gh_A09G1738;evm.TU.Gh_A09G0362;evm.TU.Gh_D09G0383;evm.TU.Gh_D07G1773;evm.TU.Gh_D03G1524;evm.TU.Gh_A11G1924;evm.TU.Gh_A07G1585;evm.TU.Gh_D03G0743;evm.TU.Gh_A13G0512;…	K00413+K00413+K00990+K01915+K00990+K00990+K01915+K00413+K01915+K00413+K00626+K00990+K00990+K00990+K00990+K01915+K00990+K00990+K01915+K01915+K01915+K00990+K01915+C00049
Biosynthesis of siderophore group nonribosomal peptides	ko01053	evm.TU.Gh_D05G3199;evm.TU.Gh_D02G1916;evm.TU.Gh_A04G0420;evm.TU.Gh_A03G1457;evm.TU.Gh_A12G2643;pme2706	K02552+K01252+K02552+K01252+K02552+C00196
Alanine, aspartate and glutamate metabolism	ko00250	evm.TU.Gh_A01G1055;evm.TU.Gh_A05G0586;evm.TU.Gh_D07G0231;evm.TU.Gh_D05G0716;evm.TU.Gh_D01G1099;evm.TU.Gh_A10G0770;evm.TU.Gh_D11G1602;evm.TU.Gh_D08G0844;evm.TU.Gh_A03G0997;evm.TU.Gh_D02G1390;evm.TU.Gh_A09G0035;evm.TU.Gh_D13G2270;evm.TU.Gh_A09G0840;evm.TU.Gh_A03G1189;evm.TU.Gh_D11G2666;evm.TU.Gh_D01G1343;evm.TU.Gh_D04G1445;evm.TU.Gh_A02G0242;evm.TU.Gh_A12G1414;evm.TU.Gh_A05G3399;evm.TU.Gh_D02G0069;…	K01755+K00830+K14454+K00830+K01755+K00827+K16871+K01915+K01580+K01580+K14455+K00830+K01953+K14272+K00261+K01580+K01915+K01915+K01580+K00820+K00827+K01953+K01953+K01756+K00820+K01580+K00261+K14455+K00264+K01915+K00827+K00261+K01580+K14454+K01953+K00261+K01953+K01915+K00764+K01915+K01915+K14272+K01953+K00827+K01915+C03406+C00049+C01042
Pentose phosphate pathway	ko00030	evm.TU.Gh_D11G2606;evm.TU.Gh_A08G1905;evm.TU.Gh_A04G0871;evm.TU.Gh_A05G2772;evm.TU.Gh_A05G1887;evm.TU.Gh_A06G0342;evm.TU.Gh_D02G1302;evm.TU.Gh_A06G1049;evm.TU.Gh_D11G1529;evm.TU.Gh_A06G0604;evm.TU.Gh_D10G1976;evm.TU.Gh_D12G0578;evm.TU.Gh_D09G1857;evm.TU.Gh_A01G1270;evm.TU.Gh_A07G1603;evm.TU.Gh_A07G2088;evm.TU.Gh_A03G1070;evm.TU.Gh_D06G0375;evm.TU.Gh_A07G0376;evm.TU.Gh_D07G2306;evm.TU.Gh_A12G0562;…	K01807+K01807+K00616+K01623+K01810+K01057+K01057+K01807+K00036+K00850+K01625+K01623+K00616+K01807+K00033+K01783+K01807+K01057+K00850+K01783+K01623+K01807+K00033+K00850+K00851+K01807+K00851+K00615+K00615+K01057+K00036+K01807+K03841+K00033+K00616+K01623+K01623+K00850+K01623+K01623+C00672+C00198
Melanogenesis	ko04916	evm.TU.Gh_D05G3876;evm.TU.Gh_A07G0124;evm.TU.Gh_A05G0237;evm.TU.Gh_A08G1183;evm.TU.Gh_A03G0291;evm.TU.Gh_D03G1422;evm.TU.Gh_A03G0163;evm.TU.Gh_D03G1283;evm.TU.Gh_A05G0864;evm.TU.Gh_D08G1467;evm.TU.Gh_D07G0094;evm.TU.Gh_D13G2082;evm.TU.Gh_D07G2384;evm.TU.Gh_A06G0660;evm.TU.Gh_A13G1734;pmb2684	K04371+K04368+K04368+K04371+K04371+K04371+K04371+K04371+K04371+K04371+K04368+K04368+K04368+K04368+K04368+C00575
2-Oxocarboxylic acid metabolism	ko01210	evm.TU.Gh_A05G1855;evm.TU.Gh_A10G1722;evm.TU.Gh_A10G1723;evm.TU.Gh_A10G1724;evm.TU.Gh_A10G1726;evm.TU.Gh_D07G0231;evm.TU.Gh_D07G0596;evm.TU.Gh_D05G1038;evm.TU.Gh_A12G1429;evm.TU.Gh_D10G1432;evm.TU.Gh_D04G1482;evm.TU.Gh_A09G0035;evm.TU.Gh_D10G0957;evm.TU.Gh_A13G0329;evm.TU.Gh_A05G2255;evm.TU.Gh_A03G1189;evm.TU.Gh_A12G1685;evm.TU.Gh_D11G2064;evm.TU.Gh_D01G1868;evm.TU.Gh_A01G1513;evm.TU.Gh_D12G1845;…	K00826+K11818+K11818+K11818+K11818+K14454+K11821+K13027+K00133+K01687+K14677+K14455+K14682+K00145+K00826+K14272+K11821+K00826+K14677+K00826+K11821+K00928+K00030+K00030+K00031+K00031+K11820+K01703+K14682+K13027+K01653+K14677+K01653+K11818+K01681+K00053+K11818+K00826+K14455+K00620+K11821+K00826+K01649+K11820+K01703+K00145+K01653+K14682+K01653+K01703+K14677+K14454+K11818+K00928+K01653+K11820+K14272+…
Vascular smooth muscle contraction	ko04270	evm.TU.Gh_D05G3876;evm.TU.Gh_A07G0124;evm.TU.Gh_A05G0237;evm.TU.Gh_A02G0383;evm.TU.Gh_A08G1183;evm.TU.Gh_A03G0291;evm.TU.Gh_D03G1422;evm.TU.Gh_A03G0163;evm.TU.Gh_A02G0897;evm.TU.Gh_D02G0435;evm.TU.Gh_D03G1283;evm.TU.Gh_A05G0864;evm.TU.Gh_D08G1467;evm.TU.Gh_D07G0094;evm.TU.Gh_D05G3152;evm.TU.Gh_D13G2082;evm.TU.Gh_D05G0020;evm.TU.Gh_D07G2384;evm.TU.Gh_A05G0016;evm.TU.Gh_A06G0660;evm.TU.Gh_A13G1734;…	K04371+K04368+K04368+K06269+K04371+K04371+K04371+K04371+K06269+K06269+K04371+K04371+K04371+K04368+K06269+K04368+K01047+K04368+K01047+K04368+K04368+K06269+K06269+K06269+C00575+C00212+C00942
Benzoate degradation	ko00362	evm.TU.Gh_D11G1401;evm.TU.Gh_A07G1461;evm.TU.Gh_D11G0175;evm.TU.Gh_D10G1434;evm.TU.Gh_D11G3501;evm.TU.Gh_A11G1251;evm.TU.Gh_A11G0165;evm.TU.Gh_A01G0450;evm.TU.Gh_D02G0833;evm.TU.Gh_A10G1076;pme1814;pme2706	K07513+K07513+K10216+K07513+K00626+K07513+K10216+K00074+K07511+K07513+C00628+C00196
Carbon fixation in photosynthetic organisms	ko00710	evm.TU.Gh_D11G2606;evm.TU.Gh_A13G1279;evm.TU.Gh_D09G2442;evm.TU.Gh_A09G0010;evm.TU.Gh_A08G1905;evm.TU.Gh_D07G0231;evm.TU.Gh_A05G2772;evm.TU.Gh_D10G0624;evm.TU.Gh_D13G1583;evm.TU.Gh_D01G0800;evm.TU.Gh_D08G2350;evm.TU.Gh_A06G1049;evm.TU.Gh_A11G0288;evm.TU.Gh_D08G1043;evm.TU.Gh_D08G1055;evm.TU.Gh_D12G0578;evm.TU.Gh_A01G1270;evm.TU.Gh_D10G2468;evm.TU.Gh_A01G0785;evm.TU.Gh_A07G2088;evm.TU.Gh_A13G0547;…	K01807+K01595+K00873+K01595+K01807+K14454+K01623+K00029+K01595+K00927+K01610+K01807+K00026+K00873+K00873+K01623+K01807+K01100+K00134+K01783+K00873+K01803+K00028+K01807+K01783+K01595+K00029+K14455+K01623+K00873+K14272+K01807+K00873+K00855+K00134+K01595+K00873+K00134+K00855+K01807+K01595+K00615+K01595+K00134+K00615+K14455+K00026+K01807+K00873+K03841+K00028+K01623+K01623+K01595+K00029+K14454+K00029+…
Stilbenoid, diarylheptanoid and gingerol biosynthesis	ko00945	evm.TU.Gh_A06G0620;evm.TU.Gh_A10G1725;evm.TU.Gh_A12G0204;evm.TU.Gh_D04G1716;evm.TU.Gh_D04G1715;evm.TU.Gh_D06G0703;evm.TU.Gh_D10G0144;evm.TU.Gh_D05G1123;evm.TU.Gh_A05G0992;evm.TU.Gh_A12G0265;evm.TU.Gh_D06G1613;evm.TU.Gh_A12G1342;evm.TU.Gh_D04G1586;evm.TU.Gh_A01G1681;evm.TU.Gh_A07G1481;evm.TU.Gh_D01G1930;evm.TU.Gh_A06G1690;evm.TU.Gh_D12G0394;evm.TU.Gh_D10G1845;evm.TU.Gh_D13G0408;evm.TU.Gh_A06G1290;…	K00588+K00517+K00588+K00517+K00517+K00588+K00517+K13065+K13065+K00517+K00517+K00517+K00588+K09754+K00517+K09754+K13065+K00517+K00487+K00588+K00517+K00517+K00517+K09754+K00588+K00588+K13065+K00517+K00588+K00487+C00852+C10443
Tyrosine metabolism	ko00350	evm.TU.Gh_D08G1868;evm.TU.Gh_A01G0420;evm.TU.Gh_D07G0231;evm.TU.Gh_D01G0424;evm.TU.Gh_A09G0035;evm.TU.Gh_A05G1498;evm.TU.Gh_D02G1816;evm.TU.Gh_D02G1815;evm.TU.Gh_A03G2008;evm.TU.Gh_A03G2009;evm.TU.Gh_A13G1261;evm.TU.Gh_A01G0872;evm.TU.Gh_D09G0034;evm.TU.Gh_A06G1523;evm.TU.Gh_A06G1796;evm.TU.Gh_A01G0211;evm.TU.Gh_A03G1374;evm.TU.Gh_D08G2387;evm.TU.Gh_A07G0174;evm.TU.Gh_D06G1358;evm.TU.Gh_D13G1562;…	K00276+K00451+K14454+K00451+K14455+K01555+K00815+K00815+K00276+K00276+K00815+K00121+K14455+K00422+K00422+K01557+K00815+K00001+K14454+K00422+K00815+K00276+K00815+K00121+K00121+C06199+C01384+C00544+C00628+C00642
Glycerophospholipid metabolism	ko00564	evm.TU.Gh_D04G1133;evm.TU.Gh_A12G0824;evm.TU.Gh_D13G0218;evm.TU.Gh_A03G1851;evm.TU.Gh_D06G2265;evm.TU.Gh_A01G0657;evm.TU.Gh_A06G0100;evm.TU.Gh_D13G0654;evm.TU.Gh_D08G0285;evm.TU.Gh_D05G0055;evm.TU.Gh_A03G0663;evm.TU.Gh_D01G0538;evm.TU.Gh_A08G2118;evm.TU.Gh_D02G1225;evm.TU.Gh_D03G1109;evm.TU.Gh_D04G0040;evm.TU.Gh_D10G1970;evm.TU.Gh_A12G2430;evm.TU.Gh_D04G0121;evm.TU.Gh_D12G0839;evm.TU.Gh_D11G1674;…	K15728+K13508+K00995+K13506+K13519+K00981+K13513+K00901+K00981+K00901+K01517+K00901+K00894+K05929+K01114+K00111+K14156+K05929+K00006+K13508+K01048+K00006+K13506+K13519+K13513+K00981+K00111+K13513+K13510+K01115+K13508+K01114+K00981+K13511+K01115+K00894+K13511+K01115+K00967+K00993+K01114+K13519+K01114+K01115+K06130+K01115+K01115+K00981+K13519+K14156+K05929+K00901+K01114+K14156+K01115+K00901+K13508+…
Chemokine signaling pathway	ko04062	evm.TU.Gh_D05G3876;evm.TU.Gh_D03G0072;evm.TU.Gh_A07G0124;evm.TU.Gh_A05G0237;evm.TU.Gh_A08G1183;evm.TU.Gh_A03G0291;evm.TU.Gh_D03G1422;evm.TU.Gh_A03G0163;evm.TU.Gh_D05G0243;evm.TU.Gh_A05G0179;evm.TU.Gh_D03G1283;evm.TU.Gh_A02G0857;evm.TU.Gh_A05G0864;evm.TU.Gh_D08G1467;evm.TU.Gh_D06G0618;evm.TU.Gh_D07G0094;evm.TU.Gh_D13G2082;evm.TU.Gh_A06G0551;evm.TU.Gh_D07G2384;evm.TU.Gh_A06G0660;evm.TU.Gh_A13G1734;…	K04371+K04392+K04368+K04368+K04371+K04371+K04371+K04371+K04392+K04392+K04371+K04392+K04371+K04371+K04392+K04368+K04368+K04392+K04368+K04368+K04368+K04392+C00575
Pantothenate and CoA biosynthesis	ko00770	evm.TU.Gh_A05G1855;evm.TU.Gh_D03G0956;evm.TU.Gh_A09G1547;evm.TU.Gh_D06G1542;evm.TU.Gh_A05G1664;evm.TU.Gh_D10G1432;evm.TU.Gh_D09G1618;evm.TU.Gh_A05G2255;evm.TU.Gh_D11G2064;evm.TU.Gh_A01G1513;evm.TU.Gh_D07G0972;evm.TU.Gh_D07G1183;evm.TU.Gh_D08G0371;evm.TU.Gh_D02G0076;evm.TU.Gh_A02G0064;evm.TU.Gh_D07G0595;evm.TU.Gh_D11G1645;evm.TU.Gh_A01G1508;evm.TU.Gh_A10G2327;evm.TU.Gh_D13G0215;evm.TU.Gh_A08G0278;…	K00826+K01431+K02201+K01431+K01598+K01687+K02201+K00826+K00826+K00826+K01431+K01464+K00606+K01653+K01653+K00053+K00826+K00826+K01653+K01653+K00606+K00859+K01464+K02201+K01653+K00826+K00053+K01598+K01687+K01464+C00049+C00429
Purine metabolism	ko00230	evm.TU.Gh_D09G2442;evm.TU.Gh_D05G2132;evm.TU.Gh_D12G0405;evm.TU.Gh_D03G1446;evm.TU.Gh_A03G0663;evm.TU.Gh_D11G0014;evm.TU.Gh_D08G1043;evm.TU.Gh_D08G1055;evm.TU.Gh_A09G1787;evm.TU.Gh_A11G0042;evm.TU.Gh_D03G0451;evm.TU.Gh_A12G0447;evm.TU.Gh_D06G1728;evm.TU.Gh_A02G1313;evm.TU.Gh_A05G3880;evm.TU.Gh_A07G2086;evm.TU.Gh_A13G0547;evm.TU.Gh_D09G2130;evm.TU.Gh_D01G1814;evm.TU.Gh_D01G1813;evm.TU.Gh_D02G0399;…	K00873+K01923+K01945+K01951+K01517+K03009+K00873+K00873+K00942+K03021+K10807+K00602+K03012+K10807+K01514+K00939+K00873+K13811+K01945+K01945+K13811+K01081+K02684+K03011+K02684+K03016+K03787+K01490+K00939+K00873+K02083+K14721+K01487+K13811+K03021+K00873+K02324+K00759+K03014+K01519+K01427+K01951+K03020+K02320+K03016+K03027+K00856+K01945+K01756+K00873+K02325+K13811+K00759+K00856+K03013+K00940+K00939+…
Valine, leucine and isoleucine biosynthesis	ko00290	evm.TU.Gh_A05G1855;evm.TU.Gh_D04G1025;evm.TU.Gh_D10G1432;evm.TU.Gh_A05G2255;evm.TU.Gh_D11G2064;evm.TU.Gh_A01G1513;evm.TU.Gh_D09G2197;evm.TU.Gh_D02G0076;evm.TU.Gh_A02G0064;evm.TU.Gh_D07G0595;evm.TU.Gh_D11G1645;evm.TU.Gh_A01G1508;evm.TU.Gh_D10G1299;evm.TU.Gh_D09G0575;evm.TU.Gh_A10G2327;evm.TU.Gh_D13G0215;evm.TU.Gh_A09G0577;evm.TU.Gh_D09G1344;evm.TU.Gh_A13G0201;evm.TU.Gh_D01G1755;evm.TU.Gh_A07G0524;…	K00826+K01754+K01687+K00826+K00826+K00826+K01703+K01653+K01653+K00053+K00826+K00826+K01649+K01703+K01653+K01653+K01703+K01754+K01653+K00826+K00053+K01687+C00188
Insulin signaling pathway	ko04910	evm.TU.Gh_D13G2355;evm.TU.Gh_D05G3876;evm.TU.Gh_A07G0124;evm.TU.Gh_A05G0237;evm.TU.Gh_D10G1109;evm.TU.Gh_A05G1344;evm.TU.Gh_A02G0383;evm.TU.Gh_D05G2554;evm.TU.Gh_A05G2375;evm.TU.Gh_A05G3412;evm.TU.Gh_A11G0001;evm.TU.Gh_A01G1574;evm.TU.Gh_D13G0836;evm.TU.Gh_D06G0665;evm.TU.Gh_A06G0587;evm.TU.Gh_D09G0097;evm.TU.Gh_D06G1942;evm.TU.Gh_A08G1183;evm.TU.Gh_D09G0115;evm.TU.Gh_A03G0291;evm.TU.Gh_D03G1422;…	K00688+K04371+K04368+K04368+K04688+K00688+K06269+K11262+K04688+K06276+K07204+K11262+K00688+K00844+K00844+K00688+K04688+K04371+K07198+K04371+K04371+K04371+K06269+K06269+K04371+K07198+K04371+K04371+K03841+K11262+K04368+K06269+K04368+K04368+K04368+K00844+K04368+K06269+K06269+K06276+K00844+K04688+K00844+K07198+K06269+C00575
Glyoxylate and dicarboxylate metabolism	ko00630	evm.TU.Gh_A05G0586;evm.TU.Gh_D05G0716;evm.TU.Gh_D10G0533;evm.TU.Gh_A01G1403;evm.TU.Gh_A11G0288;evm.TU.Gh_A10G2246;evm.TU.Gh_D08G0844;evm.TU.Gh_D10G1976;evm.TU.Gh_D07G2235;evm.TU.Gh_D02G0863;evm.TU.Gh_A12G0198;evm.TU.Gh_D01G0077;evm.TU.Gh_D13G2270;evm.TU.Gh_A03G1189;evm.TU.Gh_A03G0823;evm.TU.Gh_D04G1445;evm.TU.Gh_A02G0242;evm.TU.Gh_A07G2014;evm.TU.Gh_D11G3501;evm.TU.Gh_A13G0377;evm.TU.Gh_A13G0376;…	K00830+K00830+K11517+K15893+K00026+K11517+K01915+K01625+K00122+K00600+K07130+K07130+K00830+K14272+K00600+K01915+K01915+K00122+K00626+K07130+K07130+K00015+K01681+K15919+K00600+K00026+K01915+K00600+K00284+K11517+K00284+K15893+K00600+K15919+K00600+K00600+K01915+K01915+K00600+K01915+K07130+K14272+K01915+K07130+C00417
GnRH signaling pathway	ko04912	evm.TU.Gh_D05G3876;evm.TU.Gh_A07G0124;evm.TU.Gh_A05G0237;evm.TU.Gh_A08G1183;evm.TU.Gh_A03G0291;evm.TU.Gh_D03G1422;evm.TU.Gh_A03G0163;evm.TU.Gh_D12G0242;evm.TU.Gh_D11G2775;evm.TU.Gh_A08G1600;evm.TU.Gh_D03G1283;evm.TU.Gh_A01G0880;evm.TU.Gh_A02G1674;evm.TU.Gh_A12G0243;evm.TU.Gh_A05G0864;evm.TU.Gh_D08G1467;evm.TU.Gh_A01G0213;evm.TU.Gh_D07G0094;evm.TU.Gh_D13G2082;evm.TU.Gh_D01G0915;evm.TU.Gh_A11G2458;…	K04371+K04368+K04368+K04371+K04371+K04371+K04371+K01115+K01115+K01115+K04371+K01115+K01115+K01115+K04371+K04371+K01115+K04368+K04368+K01115+K01115+K01115+K01115+K04368+K04368+K04368+C00575
Glycine, serine and threonine metabolism	ko00260	evm.TU.Gh_A05G3546;evm.TU.Gh_A05G0586;evm.TU.Gh_D08G1868;evm.TU.Gh_A13G0380;evm.TU.Gh_D05G0716;evm.TU.Gh_A06G0185;evm.TU.Gh_D06G1118;evm.TU.Gh_A01G1403;evm.TU.Gh_D11G1707;evm.TU.Gh_A10G0770;evm.TU.Gh_D06G0181;evm.TU.Gh_A12G2082;evm.TU.Gh_D04G1025;evm.TU.Gh_A12G1429;evm.TU.Gh_D11G0719;evm.TU.Gh_A06G0310;evm.TU.Gh_D02G0863;evm.TU.Gh_D12G0199;evm.TU.Gh_D06G1578;evm.TU.Gh_A12G0197;evm.TU.Gh_A03G1711;…	K00499+K00830+K00276+K00058+K00830+K00058+K00306+K15893+K06001+K00827+K00058+K12235+K01754+K00133+K15634+K01834+K00600+K00058+K14085+K00058+K00605+K00830+K00605+K14272+K00600+K01079+K00827+K00928+K12235+K00499+K01834+K01620+K15919+K00276+K00276+K15634+K01834+K00600+K00827+K00600+K01834+K15893+K01620+K00600+K00382+K14085+K15919+K01754+K00600+K00058+K00306+K01079+K00928+K00600+K00600+K01620+K14272+…
MAPK signaling pathway	ko04010	evm.TU.Gh_D05G3876;evm.TU.Gh_D03G0072;evm.TU.Gh_D11G0140;evm.TU.Gh_A07G0124;evm.TU.Gh_A05G0237;evm.TU.Gh_A11G0126;evm.TU.Gh_A01G1617;evm.TU.Gh_A11G0257;evm.TU.Gh_D12G2320;evm.TU.Gh_D11G0276;evm.TU.Gh_A08G1183;evm.TU.Gh_A03G0043;evm.TU.Gh_A13G1099;evm.TU.Gh_A03G0291;evm.TU.Gh_D03G1422;evm.TU.Gh_A07G1703;evm.TU.Gh_A03G0163;evm.TU.Gh_D05G0243;evm.TU.Gh_A05G0179;evm.TU.Gh_D03G1283;evm.TU.Gh_A02G0857;…	K04371+K04392+K06268+K04368+K04368+K06268+K04460+K06268+K06268+K06268+K04371+K06268+K06268+K04371+K04371+K04459+K04371+K04392+K04392+K04371+K04392+K04371+K04371+K04392+K04368+K06268+K04368+K04392+K04368+K04368+K04368+K04459+K06268+K04392+C00575
Taurine and hypotaurine metabolism	ko00430	evm.TU.Gh_A11G0321;evm.TU.Gh_A03G0997;evm.TU.Gh_D02G1390;evm.TU.Gh_D11G0377;evm.TU.Gh_D01G1343;evm.TU.Gh_A05G3159;evm.TU.Gh_A12G1414;evm.TU.Gh_D05G2154;evm.TU.Gh_A08G2338;evm.TU.Gh_A01G1192;evm.TU.Gh_D12G1534;evm.TU.Gh_D08G2322;pme0049	K10712+K01580+K01580+K10712+K01580+K10712+K01580+K10712+K10712+K01580+K01580+K10712+C00519
Degradation of aromatic compounds	ko01220	evm.TU.Gh_A09G0091;evm.TU.Gh_D11G0175;evm.TU.Gh_D09G0088;evm.TU.Gh_A01G0872;evm.TU.Gh_A11G0165;evm.TU.Gh_D10G1845;evm.TU.Gh_D08G2387;evm.TU.Gh_A10G1590;evm.TU.Gh_A06G0272;evm.TU.Gh_A02G1209;pme0245;pme1423;pme1820;pme3576	K05714+K10216+K05714+K00121+K10216+K00487+K00001+K00487+K00121+K00121+C06104+C05629+C00642+C00108
Mineral absorption	ko04978	evm.TU.Gh_D09G1582;evm.TU.Gh_A05G3446;evm.TU.Gh_D05G2919;evm.TU.Gh_D11G2744;evm.TU.Gh_D13G2024;evm.TU.Gh_D08G0056;evm.TU.Gh_D10G2047;evm.TU.Gh_A03G0389;evm.TU.Gh_A03G0388;evm.TU.Gh_A09G2418;evm.TU.Gh_A02G1477;evm.TU.Gh_A08G0019;evm.TU.Gh_A06G0693;evm.TU.Gh_A03G0318;evm.TU.Gh_A11G2427;evm.TU.Gh_D06G0794;evm.TU.Gh_D03G0237;evm.TU.Gh_A13G1661;evm.TU.Gh_A12G2586;evm.TU.Gh_A05G0838;evm.TU.Gh_A05G0094;…	K00522+K07213+K00522+K07213+K14686+K14686+K07213+K14686+K14686+K00522+K12347+K14686+K14686+K07213+K07213+K14686+K12347+K14686+K12347+K07213+K00510+K07213+K14686+K00522+K07213+K07213+K00522+K07213+K14685+K07213+C00188
Bile secretion	ko04976	evm.TU.Gh_A12G1886;evm.TU.Gh_D10G1834;evm.TU.Gh_A09G1372;evm.TU.Gh_D09G0181;evm.TU.Gh_A03G1978;evm.TU.Gh_D12G2065;evm.TU.Gh_A01G1829;evm.TU.Gh_D07G2181;evm.TU.Gh_A09G0191;evm.TU.Gh_A07G1963;evm.TU.Gh_D08G1352;evm.TU.Gh_D09G1373;evm.TU.Gh_A10G2231;evm.TU.Gh_A11G0949;evm.TU.Gh_D07G2207;evm.TU.Gh_D10G0298;evm.TU.Gh_A07G1989;evm.TU.Gh_D03G1643;evm.TU.Gh_A03G1482;evm.TU.Gh_A10G0296;evm.TU.Gh_A07G1987;…	K05658+K05658+K05658+K05658+K05658+K05658+K05658+K05658+K05658+K05658+K05658+K05658+K05658+K05658+K05658+K05658+K05658+K05658+K05658+K05658+K05658+K05658+K05658+C00575+C00051+C00942
Phenylalanine metabolism	ko00360	evm.TU.Gh_A06G0620;evm.TU.Gh_D05G3256;evm.TU.Gh_A01G1487;evm.TU.Gh_D08G1868;evm.TU.Gh_D07G0231;evm.TU.Gh_A08G2028;evm.TU.Gh_A05G0507;evm.TU.Gh_A12G0204;evm.TU.Gh_A09G0091;evm.TU.Gh_A03G0960;evm.TU.Gh_D03G0246;evm.TU.Gh_A13G0772;evm.TU.Gh_A02G0651;evm.TU.Gh_D06G0703;evm.TU.Gh_A05G3141;evm.TU.Gh_D02G1110;evm.TU.Gh_A03G0249;evm.TU.Gh_D13G0906;evm.TU.Gh_A09G0035;evm.TU.Gh_A07G2110;evm.TU.Gh_D12G1577;…	K00588+K00430+K00430+K00276+K14454+K00430+K00430+K00588+K05714+K00430+K00430+K00430+K00430+K00588+K00430+K00430+K01904+K00430+K14455+K00430+K00430+K00430+K00430+K01904+K00430+K05714+K00430+K01904+K00430+K00430+K01904+K00588+K01904+K01904+K00815+K00815+K00430+K00430+K00430+K00430+K00430+K00276+K00276+K00815+K14455+K00430+K00430+K01426+K00430+K00430+K00487+K01904+K00588+K00815+K00430+K00430+K00588+…
Aldosterone-regulated sodium reabsorption	ko04960	evm.TU.Gh_D05G3876;evm.TU.Gh_A05G3412;evm.TU.Gh_A08G1183;evm.TU.Gh_A03G0291;evm.TU.Gh_D03G1422;evm.TU.Gh_A03G0163;evm.TU.Gh_D03G1283;evm.TU.Gh_A05G0864;evm.TU.Gh_D08G1467;evm.TU.Gh_D05G2771;pmb2684	K04371+K06276+K04371+K04371+K04371+K04371+K04371+K04371+K04371+K06276+C00575
Circadian entrainment	ko04713	evm.TU.Gh_D05G3876;evm.TU.Gh_A08G1183;evm.TU.Gh_A03G0291;evm.TU.Gh_D03G1422;evm.TU.Gh_A03G0163;evm.TU.Gh_D03G1283;evm.TU.Gh_A05G0864;evm.TU.Gh_D08G1467;pmb2684;pme3835	K04371+K04371+K04371+K04371+K04371+K04371+K04371+K04371+C00575+C00942
GABAergic synapse	ko04727	evm.TU.Gh_A02G1778;evm.TU.Gh_D11G1642;evm.TU.Gh_D08G0844;evm.TU.Gh_A03G0997;evm.TU.Gh_A13G0662;evm.TU.Gh_D02G1390;evm.TU.Gh_A11G1484;evm.TU.Gh_A05G2531;evm.TU.Gh_D03G1557;evm.TU.Gh_D01G1343;evm.TU.Gh_D04G1445;evm.TU.Gh_A02G0242;evm.TU.Gh_A12G1414;evm.TU.Gh_D05G2807;evm.TU.Gh_A02G1188;evm.TU.Gh_D13G0778;evm.TU.Gh_D06G1362;evm.TU.Gh_A01G1192;evm.TU.Gh_D08G1510;evm.TU.Gh_A05G3896;evm.TU.Gh_D07G1773;…	K15015+K14207+K01915+K01580+K15015+K01580+K14207+K15015+K08341+K01580+K01915+K01915+K01580+K15015+K14990+K15015+K08341+K01580+K08341+K15376+K01915+K14207+K01580+K08341+K08341+K01915+K01915+K13576+K01915+K15376+K01915+C00575
Pertussis	ko05133	evm.TU.Gh_D05G3876;evm.TU.Gh_A13G0635;evm.TU.Gh_D05G0969;evm.TU.Gh_A08G1183;evm.TU.Gh_D09G2224;evm.TU.Gh_A03G0291;evm.TU.Gh_A09G1619;evm.TU.Gh_D03G1422;evm.TU.Gh_A03G0163;evm.TU.Gh_D07G1490;evm.TU.Gh_D11G1360;evm.TU.Gh_D03G1283;evm.TU.Gh_A05G0864;evm.TU.Gh_D08G1467;evm.TU.Gh_A09G2011;evm.TU.Gh_A07G1383;evm.TU.Gh_Sca010475G01;evm.TU.Gh_A11G1202;pmb2684	K04371+K04733+K04733+K04371+K05765+K04371+K05765+K04371+K04371+K05765+K05765+K04371+K04371+K04371+K05765+K05765+K05765+K05765+C00575
Thiamine metabolism	ko00730	evm.TU.Gh_A10G1068;evm.TU.Gh_D12G2793;evm.TU.Gh_A11G0526;evm.TU.Gh_A03G0420;evm.TU.Gh_D03G1125;evm.TU.Gh_A12G0784;evm.TU.Gh_A08G2461;evm.TU.Gh_D11G0610;evm.TU.Gh_D10G1446;pmb2648;pme1281	K00878+K01662+K11717+K03147+K03147+K01662+K01662+K11717+K00878+C00378+C00018
Sulfur metabolism	ko00920	evm.TU.Gh_A09G0042;evm.TU.Gh_D09G0040;evm.TU.Gh_D01G2352;evm.TU.Gh_D09G2130;evm.TU.Gh_A01G0700;evm.TU.Gh_D02G0399;evm.TU.Gh_A09G1922;evm.TU.Gh_A02G0333;evm.TU.Gh_A13G1721;evm.TU.Gh_A07G1884;evm.TU.Gh_A13G1501;evm.TU.Gh_A01G0503;evm.TU.Gh_D10G1058;evm.TU.Gh_A05G3180;evm.TU.Gh_A11G0810;evm.TU.Gh_A13G1132;evm.TU.Gh_A02G1455;evm.TU.Gh_D10G0197;evm.TU.Gh_D11G0947;evm.TU.Gh_A11G0809;evm.TU.Gh_D13G1404;…	K15422+K15422+K01082+K13811+K00640+K13811+K13811+K13811+K00640+K01739+K01738+K01082+K15422+K01739+K13034+K00640+K00860+K01082+K13034+K13034+K00640+K00860+K00640+C00263
Flavone and flavonol biosynthesis	ko00944	evm.TU.Gh_D04G0070;evm.TU.Gh_A03G2006;evm.TU.Gh_Sca007106G01;evm.TU.Gh_D03G1513;pmb0605;pme0333;pme3404	K10757+K05280+K05279+K05280+C04608+C12627+C11620
Porphyrin and chlorophyll metabolism	ko00860	evm.TU.Gh_A02G0754;evm.TU.Gh_A04G0903;evm.TU.Gh_D09G1582;evm.TU.Gh_D07G0474;evm.TU.Gh_A07G0409;evm.TU.Gh_A03G0591;evm.TU.Gh_A11G0957;evm.TU.Gh_D05G3302;evm.TU.Gh_A07G0953;evm.TU.Gh_D05G2919;evm.TU.Gh_D04G1284;evm.TU.Gh_D05G2237;evm.TU.Gh_A10G2305;evm.TU.Gh_D13G1533;evm.TU.Gh_Sca005334G01;evm.TU.Gh_A09G2418;evm.TU.Gh_D04G1415;evm.TU.Gh_D07G1032;evm.TU.Gh_A04G0791;evm.TU.Gh_D11G1105;evm.TU.Gh_A07G2…	K13600+K00218+K00522+K03428+K03428+K10960+K00231+K01599+K13071+K00522+K04040+K01698+K08099+K00218+K08099+K00522+K00218+K13071+K04040+K00231+K03795+K00510+K01845+K02492+K01885+K10960+K00522+K13600+K01845+K03795+K01845+K00522+K08101+C00188
ABC transporters	ko02010	evm.TU.Gh_A12G1886;evm.TU.Gh_D10G1834;evm.TU.Gh_A09G1372;evm.TU.Gh_D09G0181;evm.TU.Gh_A03G1978;evm.TU.Gh_D12G2065;evm.TU.Gh_A01G1829;evm.TU.Gh_D07G2181;evm.TU.Gh_A09G0191;evm.TU.Gh_A07G1963;evm.TU.Gh_D08G1352;evm.TU.Gh_D09G1373;evm.TU.Gh_A10G2231;evm.TU.Gh_A11G0949;evm.TU.Gh_D07G2207;evm.TU.Gh_D10G0298;evm.TU.Gh_A07G1989;evm.TU.Gh_D03G1643;evm.TU.Gh_A03G1482;evm.TU.Gh_A10G0296;evm.TU.Gh_A07G1987;…	K05658+K05658+K05658+K05658+K05658+K05658+K05658+K05658+K05658+K05658+K05658+K05658+K05658+K05658+K05658+K05658+K05658+K05658+K05658+K05658+K05658+K05658+K05658+C00378+C00049+C00188+C00135+C00062+C00051+C00134
Citrate cycle (TCA cycle)	ko00020	evm.TU.Gh_A12G1741;evm.TU.Gh_D06G2064;evm.TU.Gh_D12G0920;evm.TU.Gh_D12G1893;evm.TU.Gh_D08G2350;evm.TU.Gh_A07G2072;evm.TU.Gh_A11G0288;evm.TU.Gh_A12G1054;evm.TU.Gh_D10G1780;evm.TU.Gh_D05G3102;evm.TU.Gh_A05G1134;evm.TU.Gh_A13G0458;evm.TU.Gh_D12G0551;evm.TU.Gh_A03G1266;evm.TU.Gh_A07G1416;evm.TU.Gh_D09G1400;evm.TU.Gh_D11G1719;evm.TU.Gh_D09G0274;evm.TU.Gh_D05G3782;evm.TU.Gh_D05G1406;evm.TU.Gh_A01G0159;…	K00161+K00627+K00235+K00161+K01610+K00235+K00026+K00161+K01648+K00161+K00627+K00627+K00030+K00161+K01900+K00030+K00031+K00031+K01681+K00162+K00162+K00627+K00026+K00164+K00161+K00161+K00162+K00162+K00658+K00162+K00161+K01648+K00234+K01648+K00382+K00162+K01648+K00627+K00162+K00161+K01648+K00162+C00417
Pyrimidine metabolism	ko00240	evm.TU.Gh_D11G1463;evm.TU.Gh_A09G0351;evm.TU.Gh_D03G0956;evm.TU.Gh_D11G0014;evm.TU.Gh_D04G0048;evm.TU.Gh_A11G0042;evm.TU.Gh_D08G1006;evm.TU.Gh_D03G0451;evm.TU.Gh_D06G1728;evm.TU.Gh_D04G0983;evm.TU.Gh_A02G1313;evm.TU.Gh_D06G1542;evm.TU.Gh_D09G0355;evm.TU.Gh_D09G1324;evm.TU.Gh_D05G2723;evm.TU.Gh_A12G2128;evm.TU.Gh_A12G0199;evm.TU.Gh_D12G2307;evm.TU.Gh_D04G0551;evm.TU.Gh_D01G0271;evm.TU.Gh_D06G0740;…	K16904+K00876+K01431+K03009+K13800+K03021+K01240+K10807+K03012+K01240+K10807+K01431+K00876+K01240+K01081+K02684+K03011+K02684+K00876+K03016+K03787+K01489+K14721+K01489+K01489+K03021+K02324+K03014+K01519+K16904+K03020+K02320+K03016+K01431+K03027+K01464+K02325+K16904+K03013+K01489+K00940+K01937+K09903+K02327+K03787+K02320+K03027+K03020+K13998+K16329+K03000+K13800+K01937+K02335+K01465+K03022+K14721+…
Styrene degradation	ko00643	evm.TU.Gh_A01G0420;evm.TU.Gh_D01G0424;evm.TU.Gh_D11G0175;evm.TU.Gh_A05G1498;evm.TU.Gh_A11G0165;evm.TU.Gh_A01G1363;pme1292	K00451+K00451+K10216+K01555+K10216+K01426+C00544
Long-term depression	ko04730	evm.TU.Gh_D05G3876;evm.TU.Gh_A07G0124;evm.TU.Gh_A05G0237;evm.TU.Gh_A08G1183;evm.TU.Gh_A03G0291;evm.TU.Gh_D03G1422;evm.TU.Gh_A03G0163;evm.TU.Gh_D03G1283;evm.TU.Gh_A05G0864;evm.TU.Gh_D08G1467;evm.TU.Gh_D07G0094;evm.TU.Gh_D13G2082;evm.TU.Gh_D07G2384;evm.TU.Gh_A06G0660;evm.TU.Gh_A13G1734;pme3835	K04371+K04368+K04368+K04371+K04371+K04371+K04371+K04371+K04371+K04371+K04368+K04368+K04368+K04368+K04368+C00942
Amphetamine addiction	ko05031	evm.TU.Gh_D11G0140;evm.TU.Gh_A02G0383;evm.TU.Gh_A11G0126;evm.TU.Gh_A11G0257;evm.TU.Gh_D12G2320;evm.TU.Gh_D11G0276;evm.TU.Gh_A03G0043;evm.TU.Gh_A13G1099;evm.TU.Gh_A02G0897;evm.TU.Gh_D02G0435;evm.TU.Gh_D05G3152;evm.TU.Gh_D09G1801;evm.TU.Gh_D03G1163;evm.TU.Gh_A13G1484;evm.TU.Gh_A12G2144;evm.TU.Gh_D09G2191;pmb2684	K06268+K06269+K06268+K06268+K06268+K06268+K06268+K06268+K06269+K06269+K06269+K06268+K06269+K06269+K06268+K06269+C00575
Caffeine metabolism	ko00232	evm.TU.Gh_D09G1083;evm.TU.Gh_A02G0608;pme1296	K00106+K00106+C01762
Protein digestion and absorption	ko04974	evm.TU.Gh_D11G1642;evm.TU.Gh_A11G1484;evm.TU.Gh_A07G0963;evm.TU.Gh_A09G0839;evm.TU.Gh_A01G1744;evm.TU.Gh_A07G1599;evm.TU.Gh_D05G0526;evm.TU.Gh_D01G1993;pme0011;pme0022;pme0036;pme0042;pme2292	K14207+K14207+K01285+K01285+K01285+K14207+K01285+K01285+C00049+C00188+C00135+C00062+C00134
Phenylpropanoid biosynthesis	ko00940	evm.TU.Gh_A06G0620;evm.TU.Gh_D05G3256;evm.TU.Gh_D05G2629;evm.TU.Gh_A01G1487;evm.TU.Gh_A02G1320;evm.TU.Gh_A08G2028;evm.TU.Gh_A07G2276;evm.TU.Gh_A07G2275;evm.TU.Gh_A05G0507;evm.TU.Gh_A12G0204;evm.TU.Gh_A03G0960;evm.TU.Gh_D03G0246;evm.TU.Gh_A07G0063;evm.TU.Gh_A02G1219;evm.TU.Gh_A13G0772;evm.TU.Gh_A02G0651;evm.TU.Gh_D07G2431;evm.TU.Gh_D06G0703;evm.TU.Gh_D10G0145;evm.TU.Gh_A05G3141;evm.TU.Gh_D02G1110;…	K00588+K00430+K09753+K00430+K00083+K00430+K05350+K05350+K00430+K00588+K00430+K00430+K12355+K09753+K00430+K00430+K05350+K00588+K05350+K00430+K00430+K01904+K00430+K12356+K09755+K00430+K00430+K13065+K00083+K00430+K09753+K13065+K12355+K12355+K12356+K00430+K09756+K01904+K00430+K12355+K05350+K00430+K01904+K00430+K00430+K01904+K00588+K01904+K01904+K00430+K00430+K09754+K00430+K00430+K00430+K09755+K09754+…
Amyotrophic lateral sclerosis (ALS)	ko05014	evm.TU.Gh_D03G0072;evm.TU.Gh_D11G0140;evm.TU.Gh_A08G1589;evm.TU.Gh_A11G0126;evm.TU.Gh_A11G0257;evm.TU.Gh_D12G2320;evm.TU.Gh_D11G0276;evm.TU.Gh_A03G0043;evm.TU.Gh_A13G1099;evm.TU.Gh_D05G0243;evm.TU.Gh_A05G0179;evm.TU.Gh_A02G0857;evm.TU.Gh_D06G0618;evm.TU.Gh_D09G1801;evm.TU.Gh_A06G0551;evm.TU.Gh_A12G2144;evm.TU.Gh_A11G1595;pme0042	K04392+K06268+K04569+K06268+K06268+K06268+K06268+K06268+K06268+K04392+K04392+K04392+K04392+K06268+K04392+K06268+K04392+C00062
Nicotinate and nicotinamide metabolism	ko00760	evm.TU.Gh_D08G1006;evm.TU.Gh_D04G0983;evm.TU.Gh_D09G1324;evm.TU.Gh_D05G2723;evm.TU.Gh_D06G0740;evm.TU.Gh_D11G1944;evm.TU.Gh_A04G1471;evm.TU.Gh_A06G0649;evm.TU.Gh_A04G0526;evm.TU.Gh_A05G2454;evm.TU.Gh_A04G1469;evm.TU.Gh_A06G0080;evm.TU.Gh_D09G0538;evm.TU.Gh_D09G0308;evm.TU.Gh_D08G1191;pme0011;pme0270	K01240+K01240+K01240+K01081+K03787+K00763+K14974+K03787+K01240+K01081+K14974+K01081+K03787+K01240+K01950+C00049+C01384
Retrograde endocannabinoid signaling	ko04723	evm.TU.Gh_D05G3876;evm.TU.Gh_A02G1778;evm.TU.Gh_A13G0662;evm.TU.Gh_A05G2531;evm.TU.Gh_A08G1183;evm.TU.Gh_A03G0291;evm.TU.Gh_D03G1422;evm.TU.Gh_A03G0163;evm.TU.Gh_D05G2807;evm.TU.Gh_D13G0778;evm.TU.Gh_D03G1283;evm.TU.Gh_D12G2582;evm.TU.Gh_A05G0864;evm.TU.Gh_D08G1467;evm.TU.Gh_D09G0609;pmb2684	K04371+K15015+K15015+K15015+K04371+K04371+K04371+K04371+K15015+K15015+K04371+K01054+K04371+K04371+K13806+C00575
Caprolactam degradation	ko00930	evm.TU.Gh_D05G2888;evm.TU.Gh_D02G0833;pme0245	K01782+K07511+C06104
Endocrine and other factor-regulated calcium reabsorption	ko04961	evm.TU.Gh_D08G1714;evm.TU.Gh_D09G0893;evm.TU.Gh_A08G1321;evm.TU.Gh_D11G2178;evm.TU.Gh_D06G1733;evm.TU.Gh_A02G0163;evm.TU.Gh_A10G1211;evm.TU.Gh_A13G0135;evm.TU.Gh_D13G0157;evm.TU.Gh_D10G0082;evm.TU.Gh_D02G0204;evm.TU.Gh_A10G0078;evm.TU.Gh_D12G0411;evm.TU.Gh_D10G0035;evm.TU.Gh_A01G2097;evm.TU.Gh_A12G0416;evm.TU.Gh_A10G0032;evm.TU.Gh_D03G1631;pmb2684	K11826+K11824+K07904+K04646+K04646+K07904+K07904+K04646+K04646+K07904+K07904+K07904+K07904+K01528+K07904+K07904+K01528+K11826+C00575
Naphthalene degradation	ko00626	evm.TU.Gh_A01G0872;evm.TU.Gh_D08G2387;evm.TU.Gh_A06G0272;evm.TU.Gh_A02G1209;pme1814	K00121+K00001+K00121+K00121+C00628
Calcium signaling pathway	ko04020	evm.TU.Gh_D11G0140;evm.TU.Gh_A12G1531;evm.TU.Gh_A06G1440;evm.TU.Gh_A11G0126;evm.TU.Gh_A11G0257;evm.TU.Gh_D12G2320;evm.TU.Gh_D04G0653;evm.TU.Gh_D05G0869;evm.TU.Gh_D11G0276;evm.TU.Gh_A05G0732;evm.TU.Gh_A05G2877;evm.TU.Gh_A03G0043;evm.TU.Gh_D06G1669;evm.TU.Gh_A13G1099;evm.TU.Gh_D09G0203;evm.TU.Gh_A09G0652;evm.TU.Gh_D05G1573;evm.TU.Gh_A05G1408;evm.TU.Gh_A09G0213;evm.TU.Gh_D09G1801;evm.TU.Gh_D11G2190;…	K06268+K15040+K05857+K06268+K06268+K06268+K05857+K05857+K06268+K05857+K05857+K06268+K05857+K06268+K15040+K15040+K04718+K04718+K15040+K06268+K15040+K05857+K05857+K05857+K04718+K15040+K06268+K05857+C00575
Estrogen signaling pathway	ko04915	evm.TU.Gh_D05G3876;evm.TU.Gh_A07G0124;evm.TU.Gh_A05G0237;evm.TU.Gh_A03G0164;evm.TU.Gh_A08G1183;evm.TU.Gh_A13G1098;evm.TU.Gh_A03G0291;evm.TU.Gh_D03G1422;evm.TU.Gh_A03G0163;evm.TU.Gh_D03G1283;evm.TU.Gh_A05G0864;evm.TU.Gh_D08G1467;evm.TU.Gh_D07G0094;evm.TU.Gh_D13G2082;evm.TU.Gh_D07G2384;evm.TU.Gh_A06G0660;evm.TU.Gh_A13G1734;pmb2684	K04371+K04368+K04368+K04079+K04371+K04079+K04371+K04371+K04371+K04371+K04371+K04371+K04368+K04368+K04368+K04368+K04368+C00575
Vibrio cholerae infection	ko05110	evm.TU.Gh_A06G1834;evm.TU.Gh_D06G0017;evm.TU.Gh_A08G2305;evm.TU.Gh_D09G1002;evm.TU.Gh_A05G2173;evm.TU.Gh_A05G2725;evm.TU.Gh_A07G1808;evm.TU.Gh_D12G1880;evm.TU.Gh_D08G0450;evm.TU.Gh_A01G0345;evm.TU.Gh_D08G0125;evm.TU.Gh_A11G0385;evm.TU.Gh_A01G1340;evm.TU.Gh_D04G0344;evm.TU.Gh_D07G1845;evm.TU.Gh_A06G0043;evm.TU.Gh_A01G0039;evm.TU.Gh_A11G0977;evm.TU.Gh_A10G0639;evm.TU.Gh_D11G0825;evm.TU.Gh_D07G2093;…	K02155+K02155+K02144+K02154+K02147+K07937+K10949+K07342+K07937+K10956+K09481+K02155+K07937+K02149+K10949+K10949+K02154+K07937+K07342+K09481+K09481+K02149+K07937+K02148+K07937+K02149+K02154+K02144+K02147+K02148+K07937+K02148+K02154+K02149+K07937+K02151+K02154+K02155+K10956+K02148+K10949+C00575
Aminobenzoate degradation	ko00627	evm.TU.Gh_D01G1328;evm.TU.Gh_A10G1725;evm.TU.Gh_A04G0604;evm.TU.Gh_D04G1716;evm.TU.Gh_D04G1715;evm.TU.Gh_D10G0144;evm.TU.Gh_A12G0265;evm.TU.Gh_A01G1184;evm.TU.Gh_D06G1613;evm.TU.Gh_A12G1342;evm.TU.Gh_A07G1481;evm.TU.Gh_A01G1363;evm.TU.Gh_D12G0394;evm.TU.Gh_A06G1290;evm.TU.Gh_A12G0685;evm.TU.Gh_A12G0520;evm.TU.Gh_D02G0833;evm.TU.Gh_D11G1904;pme2362;pme2367;pme2706;pme3576	K01078+K00517+K01512+K00517+K00517+K00517+K00517+K01078+K00517+K00517+K00517+K01426+K00517+K00517+K00517+K00517+K07511+K00517+C01984+C00472+C00196+C00108
Leukocyte transendothelial migration	ko04670	evm.TU.Gh_D03G0072;evm.TU.Gh_D05G0243;evm.TU.Gh_A05G0179;evm.TU.Gh_A02G0857;evm.TU.Gh_D06G0618;evm.TU.Gh_A06G0551;evm.TU.Gh_A11G1595;pmb2684	K04392+K04392+K04392+K04392+K04392+K04392+K04392+C00575
HTLV-I infection	ko05166	evm.TU.Gh_A11G0093;evm.TU.Gh_A11G0094;evm.TU.Gh_D11G0140;evm.TU.Gh_A12G2662;evm.TU.Gh_D06G1862;evm.TU.Gh_A12G1531;evm.TU.Gh_A02G1633;evm.TU.Gh_A11G0126;evm.TU.Gh_A12G0328;evm.TU.Gh_D04G0523;evm.TU.Gh_A11G0257;evm.TU.Gh_A10G0203;evm.TU.Gh_A06G1496;evm.TU.Gh_D03G0477;evm.TU.Gh_D12G2320;evm.TU.Gh_D09G2404;evm.TU.Gh_A12G1768;evm.TU.Gh_D11G0276;evm.TU.Gh_D11G1316;evm.TU.Gh_A03G0043;evm.TU.Gh_D02G1411;…	K03363+K03363+K06268+K03363+K04728+K15040+K08874+K06268+K06640+K04728+K06268+K03351+K04728+K14290+K06268+K08054+K08054+K06268+K06062+K06268+K02324+K06268+K06620+K15040+K02180+K03363+K03357+K15040+K02325+K03350+K08874+K03352+K03353+K08874+K08054+K03350+K03363+K08054+K02327+K08054+K15040+K04728+K06268+K06620+K03350+K15306+K15040+K14290+K02180+K02327+K06620+K02324+K02324+K02180+K06640+K15040+K06268+…
Morphine addiction	ko05032	evm.TU.Gh_A02G1778;evm.TU.Gh_A13G0662;evm.TU.Gh_A05G2531;evm.TU.Gh_D05G2807;evm.TU.Gh_D13G0778;pmb0981;pmb2684;pmd0023	K15015+K15015+K15015+K15015+K15015+C00020+C00575+C00212
Aminoacyl-tRNA biosynthesis	ko00970	evm.TU.Gh_D09G0995;evm.TU.Gh_D11G1461;evm.TU.Gh_D07G0767;evm.TU.Gh_D09G2236;evm.TU.Gh_A09G2435;evm.TU.Gh_D12G0001;evm.TU.Gh_A09G2409;evm.TU.Gh_D08G0766;evm.TU.Gh_D12G1929;evm.TU.Gh_Sca005482G01;evm.TU.Gh_D09G2314;evm.TU.Gh_D07G2444;evm.TU.Gh_D09G1597;evm.TU.Gh_A07G1791;evm.TU.Gh_D02G2279;evm.TU.Gh_D06G1601;evm.TU.Gh_D01G0367;evm.TU.Gh_D12G1370;evm.TU.Gh_A07G0685;evm.TU.Gh_A08G2168;evm.TU.Gh_A07G2…	K01867+K01893+K00604+K02434+K04567+K01873+K01870+K01870+K02433+K01873+K01872+K01881+K01870+K01893+K01872+K01881+K01887+K01881+K00604+K01887+K02435+K01887+K01881+K01885+K01873+K01881+K01881+C00049+C00188+C00135+C00062
Dopaminergic synapse	ko04728	evm.TU.Gh_A09G2120;evm.TU.Gh_A02G0383;evm.TU.Gh_D04G1807;evm.TU.Gh_A03G1132;evm.TU.Gh_D11G0691;evm.TU.Gh_A06G0513;evm.TU.Gh_D05G0445;evm.TU.Gh_D02G1562;evm.TU.Gh_A02G0897;evm.TU.Gh_D02G0435;evm.TU.Gh_D09G0770;evm.TU.Gh_D05G3152;evm.TU.Gh_D09G0329;evm.TU.Gh_D03G1163;evm.TU.Gh_A13G1484;evm.TU.Gh_D12G2598;evm.TU.Gh_D06G0570;evm.TU.Gh_A12G2470;evm.TU.Gh_D09G2191;evm.TU.Gh_D01G2062;pmb2684	K11583+K06269+K11584+K11584+K11584+K11584+K04354+K11584+K06269+K06269+K04354+K06269+K11584+K06269+K06269+K04354+K11584+K04354+K06269+K11584+C00575
Amoebiasis	ko05146	evm.TU.Gh_D05G1908;evm.TU.Gh_A11G0547;pmb2684;pme0042	K13963+K13963+C00575+C00062
Sulfur relay system	ko04122	evm.TU.Gh_D11G3484;evm.TU.Gh_A05G0569;evm.TU.Gh_D11G0892;evm.TU.Gh_A06G1931;pmb2648	K14169+K00566+K12161+K03635+C00378
Salmonella infection	ko05132	evm.TU.Gh_D05G3876;evm.TU.Gh_D03G0072;evm.TU.Gh_A09G0258;evm.TU.Gh_D05G0265;evm.TU.Gh_D09G2206;evm.TU.Gh_A08G1183;evm.TU.Gh_A03G0291;evm.TU.Gh_D03G1422;evm.TU.Gh_A03G0163;evm.TU.Gh_D05G0243;evm.TU.Gh_A05G0179;evm.TU.Gh_D03G1283;evm.TU.Gh_A02G0857;evm.TU.Gh_A05G0864;evm.TU.Gh_D08G1467;evm.TU.Gh_D06G0618;evm.TU.Gh_A06G0551;evm.TU.Gh_A11G1595;pme0042	K04371+K04392+K10407+K05759+K05758+K04371+K04371+K04371+K04371+K04392+K04392+K04371+K04392+K04371+K04371+K04392+K04392+K04392+C00062
Hedgehog signaling pathway	ko04340	evm.TU.Gh_A09G2005;evm.TU.Gh_D05G0392;evm.TU.Gh_D04G0055;evm.TU.Gh_D11G3508;evm.TU.Gh_D06G0632;evm.TU.Gh_A10G0586;evm.TU.Gh_D09G2218;evm.TU.Gh_D07G2169;evm.TU.Gh_A05G3551;evm.TU.Gh_A08G1934;evm.TU.Gh_A07G1952;evm.TU.Gh_D07G2179;evm.TU.Gh_D10G2569;evm.TU.Gh_A06G0560;evm.TU.Gh_D07G0076;pmb2684	K02218+K02218+K06228+K02218+K02218+K02218+K02218+K02218+K06228+K02218+K02218+K02218+K02218+K02218+K02218+C00575
Isoflavonoid biosynthesis	ko00943	evm.TU.Gh_A09G1179;pme1496;pme3208;pme3209;pme3502	K13261+C00858+C16195+C09126+C10509
PI3K-Akt signaling pathway	ko04151	evm.TU.Gh_D05G3876;evm.TU.Gh_D03G0072;evm.TU.Gh_A07G0124;evm.TU.Gh_A05G0237;evm.TU.Gh_A09G2120;evm.TU.Gh_D10G1109;evm.TU.Gh_A05G2375;evm.TU.Gh_A05G3412;evm.TU.Gh_D04G1807;evm.TU.Gh_A03G1132;evm.TU.Gh_A03G0164;evm.TU.Gh_A11G0001;evm.TU.Gh_D11G0691;evm.TU.Gh_D06G1942;evm.TU.Gh_A08G1183;evm.TU.Gh_A06G0513;evm.TU.Gh_D09G0115;evm.TU.Gh_A13G1098;evm.TU.Gh_A03G0291;evm.TU.Gh_D03G1422;evm.TU.Gh_A03G0163;…	K04371+K04392+K04368+K04368+K11583+K04688+K04688+K06276+K11584+K11584+K04079+K07204+K11584+K04688+K04371+K11584+K07198+K04079+K04371+K04371+K04371+K04354+K04392+K11584+K04392+K04371+K04392+K07198+K04371+K04371+K04354+K04392+K04368+K04368+K11584+K04392+K04368+K04368+K04368+K06276+K01110+K04354+K11584+K04354+K04392+K04688+K07198+K11584+C00020
mTOR signaling pathway	ko04150	evm.TU.Gh_D05G3876;evm.TU.Gh_D10G1109;evm.TU.Gh_A05G2375;evm.TU.Gh_A05G3412;evm.TU.Gh_A11G0001;evm.TU.Gh_D06G1942;evm.TU.Gh_A08G1183;evm.TU.Gh_D09G0115;evm.TU.Gh_A03G0291;evm.TU.Gh_D03G1422;evm.TU.Gh_A03G0163;evm.TU.Gh_D06G1699;evm.TU.Gh_D03G1283;evm.TU.Gh_D11G0103;evm.TU.Gh_A05G0864;evm.TU.Gh_D08G1467;evm.TU.Gh_D10G0085;evm.TU.Gh_D05G2771;evm.TU.Gh_D12G0203;evm.TU.Gh_A10G1361;evm.TU.Gh_A11G0635;…	K04371+K04688+K04688+K06276+K07204+K04688+K04371+K07198+K04371+K04371+K04371+K08272+K04371+K07198+K04371+K04371+K08272+K06276+K01110+K04688+K07198+C00020
Pancreatic secretion	ko04972	evm.TU.Gh_D03G0072;evm.TU.Gh_A08G1321;evm.TU.Gh_D04G2003;evm.TU.Gh_A02G0163;evm.TU.Gh_D05G0243;evm.TU.Gh_A05G0179;evm.TU.Gh_A10G1211;evm.TU.Gh_A02G0857;evm.TU.Gh_D10G0082;evm.TU.Gh_D06G0618;evm.TU.Gh_D02G0204;evm.TU.Gh_A10G0078;evm.TU.Gh_D05G0020;evm.TU.Gh_D12G0411;evm.TU.Gh_A06G0551;evm.TU.Gh_A01G2097;evm.TU.Gh_A05G0016;evm.TU.Gh_A12G0416;evm.TU.Gh_A11G1595;pmb2684	K04392+K07904+K07901+K07904+K04392+K04392+K07904+K04392+K07904+K04392+K07904+K07904+K01047+K07904+K04392+K07904+K01047+K07904+K04392+C00575
Vitamin B6 metabolism	ko00750	evm.TU.Gh_D05G1277;evm.TU.Gh_D05G1276;evm.TU.Gh_D10G0577;evm.TU.Gh_D05G0751;evm.TU.Gh_A05G3819;evm.TU.Gh_D11G1654;evm.TU.Gh_D10G0579;evm.TU.Gh_A05G3820;pme1281;pme1306	K13248+K13248+K13248+K08681+K13248+K00868+K13248+K13248+C00018+C00627
Circadian rhythm	ko04710	evm.TU.Gh_A01G1404;evm.TU.Gh_D02G0527;evm.TU.Gh_D09G0115;evm.TU.Gh_D09G0600;evm.TU.Gh_A12G0339;evm.TU.Gh_D11G0103;evm.TU.Gh_A10G0820;evm.TU.Gh_A02G0472;evm.TU.Gh_A08G0676;evm.TU.Gh_D01G1645;evm.TU.Gh_D08G1296;evm.TU.Gh_A11G0635;pmb2684	K03094+K03347+K07198+K03347+K03094+K07198+K03347+K03347+K03347+K03094+K03347+K07198+C00575
Vasopressin-regulated water reabsorption	ko04962	evm.TU.Gh_A09G2459;evm.TU.Gh_A08G1321;evm.TU.Gh_A01G1231;evm.TU.Gh_D01G1416;evm.TU.Gh_A02G0163;evm.TU.Gh_D07G1913;evm.TU.Gh_A04G0142;evm.TU.Gh_A07G0356;evm.TU.Gh_A10G1211;evm.TU.Gh_D07G0418;evm.TU.Gh_D10G0082;evm.TU.Gh_D02G0204;evm.TU.Gh_A10G0078;evm.TU.Gh_A10G1230;evm.TU.Gh_D12G0411;evm.TU.Gh_A07G0915;evm.TU.Gh_A01G2097;evm.TU.Gh_A12G0416;evm.TU.Gh_A11G2563;pmb2684	K10418+K07904+K10418+K10418+K07904+K12462+K10418+K10418+K07904+K10418+K07904+K07904+K07904+K10418+K07904+K10418+K07904+K07904+K10418+C00575
Zeatin biosynthesis	ko00908	evm.TU.Gh_A07G0111;evm.TU.Gh_D04G0688;evm.TU.Gh_D09G1714;evm.TU.Gh_D07G2372;evm.TU.Gh_A12G0496;evm.TU.Gh_D12G0504;evm.TU.Gh_D06G0733;evm.TU.Gh_D08G0730;evm.TU.Gh_D11G1264;pmb0981	K00279+K00279+K10717+K00279+K10717+K10717+K00279+K10760+K10760+C00020
Lysine biosynthesis	ko00300	evm.TU.Gh_D03G1445;evm.TU.Gh_D12G1020;evm.TU.Gh_A12G1429;evm.TU.Gh_D11G3045;evm.TU.Gh_D06G1578;evm.TU.Gh_A12G1209;evm.TU.Gh_A12G2096;evm.TU.Gh_A09G0007;evm.TU.Gh_D05G3782;evm.TU.Gh_A06G1257;evm.TU.Gh_D13G1151;evm.TU.Gh_D05G3814;evm.TU.Gh_D09G0003;pmb0449;pme0011;pme0161;pme1712	K01928+K01714+K00133+K00215+K14085+K01929+K01928+K00928+K01681+K14085+K01929+K10206+K00928+C00956+C00049+C00263+C00449
Vitamin digestion and absorption	ko04977	evm.TU.Gh_D09G1558;pmb2648;pme1281	K14617+C00378+C00018
Cyanoamino acid metabolism	ko00460	evm.TU.Gh_A07G2276;evm.TU.Gh_A07G2275;evm.TU.Gh_D07G2431;evm.TU.Gh_D05G1038;evm.TU.Gh_D10G0145;evm.TU.Gh_D02G0863;evm.TU.Gh_A03G0823;evm.TU.Gh_D06G1612;evm.TU.Gh_A05G0953;evm.TU.Gh_A10G0141;evm.TU.Gh_A11G1879;evm.TU.Gh_A09G0502;evm.TU.Gh_D05G3808;evm.TU.Gh_A13G1958;evm.TU.Gh_A11G0810;evm.TU.Gh_D02G0822;evm.TU.Gh_D11G2092;evm.TU.Gh_D11G0947;evm.TU.Gh_A09G1843;evm.TU.Gh_A11G0809;evm.TU.Gh_A02G1187;…	K05350+K05350+K05350+K13027+K05350+K00600+K00600+K05350+K13027+K05350+K00600+K05350+K00600+K05349+K13034+K00600+K00600+K13034+K00600+K13034+K00600+K01188+C00049

## Sheet: GE vs. PEC
#Pathway	ko	ID	K
Phenylpropanoid biosynthesis	ko00940	evm.TU.Gh_A01G1487;evm.TU.Gh_A02G1320;evm.TU.Gh_A08G2028;evm.TU.Gh_A12G0204;evm.TU.Gh_D12G0788;evm.TU.Gh_A03G0960;evm.TU.Gh_D03G0246;evm.TU.Gh_D05G1817;evm.TU.Gh_A02G1219;evm.TU.Gh_A05G2401;evm.TU.Gh_A02G0651;evm.TU.Gh_D10G0145;evm.TU.Gh_D05G1498;evm.TU.Gh_D13G0906;evm.TU.Gh_A11G0400;evm.TU.Gh_D11G2151;evm.TU.Gh_D03G0508;evm.TU.Gh_A05G3489;evm.TU.Gh_D03G0163;evm.TU.Gh_D08G2330;evm.TU.Gh_A05G1835;…	K00430+K00083+K00430+K00588+K00430+K00430+K00430+K00430+K09753+K00430+K00430+K05350+K00430+K00430+K00430+K00430+K09753+K00430+K12356+K00430+K09756+K00430+K00430+K00430+K12355+K09755+K12356+K05350+K00430+K05349+K00588+K00430+K00430+K05350+K05350+K00430+K00430+K00430+K00083+K00430+K05350+K00430+K00430+K00430+K09755+K00487+K00588+K00430+K09754+K00430+K00588+K09753+K00430+K00588+K13065+K00430+K00430+…
Flavonoid biosynthesis	ko00941	evm.TU.Gh_A12G0204;evm.TU.Gh_A06G0066;evm.TU.Gh_D07G0638;evm.TU.Gh_D06G0041;evm.TU.Gh_D04G1586;evm.TU.Gh_A07G0573;evm.TU.Gh_A03G2006;evm.TU.Gh_D10G1845;evm.TU.Gh_D13G0408;evm.TU.Gh_A13G2072;evm.TU.Gh_A04G1032;evm.TU.Gh_D03G1513;evm.TU.Gh_A05G1424;evm.TU.Gh_A13G0363;evm.TU.Gh_D05G1596;evm.TU.Gh_A05G1005;evm.TU.Gh_A10G1590;evm.TU.Gh_A10G1311;pme0088;pme0199;pme0200;pme0205;pme0398;pme0450;pme1478;p…	K00588+K13082+K05278+K13082+K00588+K05278+K05280+K00487+K00588+K09754+K00588+K05280+K08695+K00588+K08695+K13065+K00487+K13065+C01514+C00389+C05903+C06562+C00852+C09727+C10107+C12136+C01617+C12127+C05631+C01709+C02906+C10192
Phenylalanine metabolism	ko00360	evm.TU.Gh_A01G1487;evm.TU.Gh_A08G2028;evm.TU.Gh_A12G0204;evm.TU.Gh_D12G0788;evm.TU.Gh_A03G0960;evm.TU.Gh_D03G0246;evm.TU.Gh_D05G1817;evm.TU.Gh_A05G2401;evm.TU.Gh_A02G0651;evm.TU.Gh_D05G1498;evm.TU.Gh_D13G0906;evm.TU.Gh_A11G0400;evm.TU.Gh_D11G2151;evm.TU.Gh_A05G3489;evm.TU.Gh_D08G2330;evm.TU.Gh_D11G0463;evm.TU.Gh_D08G2420;evm.TU.Gh_D11G2183;evm.TU.Gh_A08G1950;evm.TU.Gh_D04G1586;evm.TU.Gh_D02G1815;…	K00430+K00430+K00588+K00430+K00430+K00430+K00430+K00430+K00430+K00430+K00430+K00430+K00430+K00430+K00430+K00430+K00430+K00430+K00430+K00588+K00815+K00430+K00430+K00430+K00815+K14455+K00430+K00430+K00430+K00430+K00430+K00430+K00487+K00588+K00815+K00430+K00430+K00588+K00074+K00430+K00588+K00430+K00430+K00430+K00276+K00487+K00430+K00430+K00430+C04148+C00423+C00811+C05332
Stilbenoid, diarylheptanoid and gingerol biosynthesis	ko00945	evm.TU.Gh_A12G0204;evm.TU.Gh_D02G1300;evm.TU.Gh_A12G1695;evm.TU.Gh_D10G0144;evm.TU.Gh_A12G0265;evm.TU.Gh_A12G1342;evm.TU.Gh_D04G1586;evm.TU.Gh_A07G1481;evm.TU.Gh_A10G0140;evm.TU.Gh_D12G0394;evm.TU.Gh_D10G1845;evm.TU.Gh_D13G0408;evm.TU.Gh_A06G1290;evm.TU.Gh_A12G0685;evm.TU.Gh_A12G0520;evm.TU.Gh_A13G2072;evm.TU.Gh_A04G1032;evm.TU.Gh_A13G0363;evm.TU.Gh_A05G1005;evm.TU.Gh_D11G1904;evm.TU.Gh_A10G1590;…	K00588+K00517+K00517+K00517+K00517+K00517+K00588+K00517+K00517+K00517+K00487+K00588+K00517+K00517+K00517+K09754+K00588+K00588+K13065+K00517+K00487+K13065+K00517+C00852
Alanine, aspartate and glutamate metabolism	ko00250	evm.TU.Gh_A05G0586;evm.TU.Gh_D07G2242;evm.TU.Gh_D05G0716;evm.TU.Gh_D12G2589;evm.TU.Gh_D08G0844;evm.TU.Gh_D05G0859;evm.TU.Gh_A03G0997;evm.TU.Gh_A07G0951;evm.TU.Gh_D02G1390;evm.TU.Gh_A09G0840;evm.TU.Gh_A03G1189;evm.TU.Gh_A02G0242;evm.TU.Gh_A12G1414;evm.TU.Gh_D02G0069;evm.TU.Gh_D09G0861;evm.TU.Gh_D09G0863;evm.TU.Gh_A01G1192;evm.TU.Gh_A11G2354;evm.TU.Gh_D09G0034;evm.TU.Gh_D07G1773;evm.TU.Gh_A02G0055;…	K00830+K00278+K00830+K01580+K01915+K01953+K01580+K01953+K01580+K01953+K14272+K01915+K01580+K00827+K01953+K01953+K01580+K00261+K14455+K01915+K00827+K01953+K01953+K00764+K01953+K14272+K01953+K01915+C00158+C01042
Cysteine and methionine metabolism	ko00270	evm.TU.Gh_D08G1262;evm.TU.Gh_D07G0107;evm.TU.Gh_A10G0950;evm.TU.Gh_A02G0974;evm.TU.Gh_A08G0989;evm.TU.Gh_A01G0700;evm.TU.Gh_D12G2347;evm.TU.Gh_A05G3224;evm.TU.Gh_D04G0381;evm.TU.Gh_D09G1789;evm.TU.Gh_A12G2168;evm.TU.Gh_A05G2254;evm.TU.Gh_D02G0387;evm.TU.Gh_D07G2353;evm.TU.Gh_A08G1371;evm.TU.Gh_D02G1815;evm.TU.Gh_D11G1565;evm.TU.Gh_A10G0687;evm.TU.Gh_A13G1502;evm.TU.Gh_A13G1261;evm.TU.Gh_D13G1830;…	K01762+K05933+K01611+K16054+K01762+K00640+K01761+K00558+K00558+K01761+K01761+K01762+K00547+K00928+K00558+K00815+K05933+K16054+K01738+K00815+K01738+K14455+K08963+K01739+K01762+K00815+K00797+K00928+K13034+K00558+K00640+K01762+K05933+C03145+C00097+C00170+C00019
Aminobenzoate degradation	ko00627	evm.TU.Gh_D01G1328;evm.TU.Gh_D02G1300;evm.TU.Gh_A12G1695;evm.TU.Gh_D10G0144;evm.TU.Gh_A12G0265;evm.TU.Gh_A01G1184;evm.TU.Gh_A12G1342;evm.TU.Gh_A07G1481;evm.TU.Gh_A10G0140;evm.TU.Gh_D12G0394;evm.TU.Gh_A06G1290;evm.TU.Gh_A12G0685;evm.TU.Gh_A12G0520;evm.TU.Gh_D02G0833;evm.TU.Gh_D11G1904;evm.TU.Gh_D01G1008;pmb0069;pme1162;pme2706;pme2828	K01078+K00517+K00517+K00517+K00517+K01078+K00517+K00517+K00517+K00517+K00517+K00517+K00517+K07511+K00517+K00517+C09815+C01424+C00196+C00870
beta-Alanine metabolism	ko00410	evm.TU.Gh_D12G2589;evm.TU.Gh_A05G3311;evm.TU.Gh_D05G2245;evm.TU.Gh_A03G0997;evm.TU.Gh_D07G2232;evm.TU.Gh_D02G1390;evm.TU.Gh_A05G0568;evm.TU.Gh_A12G1414;evm.TU.Gh_A07G2011;evm.TU.Gh_D02G1665;evm.TU.Gh_A01G1192;evm.TU.Gh_D03G0106;evm.TU.Gh_D12G1438;evm.TU.Gh_A12G2275;evm.TU.Gh_A11G1444;evm.TU.Gh_A02G1616;evm.TU.Gh_D02G0833;evm.TU.Gh_D02G0793;evm.TU.Gh_A08G1562;pme0151	K01580+K00128+K00128+K01580+K00128+K01580+K00128+K01580+K00128+K00128+K01580+K00128+K00128+K00797+K05605+K00128+K07511+K00128+K00276+C00429
Lysine degradation	ko00310	evm.TU.Gh_D06G1118;evm.TU.Gh_A05G3311;evm.TU.Gh_D05G2245;evm.TU.Gh_D07G2232;evm.TU.Gh_A02G0877;evm.TU.Gh_D06G0864;evm.TU.Gh_A05G0568;evm.TU.Gh_A07G2011;evm.TU.Gh_D02G1665;evm.TU.Gh_D03G0106;evm.TU.Gh_D12G1438;evm.TU.Gh_A06G1944;evm.TU.Gh_A05G3444;evm.TU.Gh_A06G0948;evm.TU.Gh_D12G2124;evm.TU.Gh_A02G1616;evm.TU.Gh_D02G0833;evm.TU.Gh_D02G0793;evm.TU.Gh_D04G0147;evm.TU.Gh_D03G0999;pmb0449;pme1368	K00306+K00128+K00128+K00128+K11422+K14157+K00128+K00128+K00128+K00128+K00128+K14157+K11420+K00306+K11420+K00128+K07511+K00128+K11420+K11420+C00956+C00408
Taurine and hypotaurine metabolism	ko00430	evm.TU.Gh_D12G2589;evm.TU.Gh_A03G0997;evm.TU.Gh_D02G1390;evm.TU.Gh_A05G3159;evm.TU.Gh_A12G1414;evm.TU.Gh_D05G2154;evm.TU.Gh_A01G1192;evm.TU.Gh_D04G0469;pme0195	K01580+K01580+K01580+K10712+K01580+K10712+K01580+K10712+C00097
Carbon fixation pathways in prokaryotes	ko00720	evm.TU.Gh_A09G0010;evm.TU.Gh_D13G1583;evm.TU.Gh_D03G1415;evm.TU.Gh_D12G1702;evm.TU.Gh_A06G1022;evm.TU.Gh_D09G0093;evm.TU.Gh_A03G0169;evm.TU.Gh_D09G0274;evm.TU.Gh_A12G0505;evm.TU.Gh_D10G1086;evm.TU.Gh_A12G1572;evm.TU.Gh_A01G0224;evm.TU.Gh_D08G2655;evm.TU.Gh_D09G2194;pme2050	K01595+K01595+K01961+K01595+K02160+K02160+K01961+K00031+K01595+K14465+K01595+K01648+K01595+K01648+C00158
Arginine and proline metabolism	ko00330	evm.TU.Gh_D08G0844;evm.TU.Gh_A10G0950;evm.TU.Gh_A05G3311;evm.TU.Gh_D05G2245;evm.TU.Gh_D07G2232;evm.TU.Gh_A05G0568;evm.TU.Gh_A02G0242;evm.TU.Gh_A07G2011;evm.TU.Gh_D02G1665;evm.TU.Gh_D07G0581;evm.TU.Gh_A11G1551;evm.TU.Gh_A10G0805;evm.TU.Gh_A04G1433;evm.TU.Gh_A11G2354;evm.TU.Gh_D09G0034;evm.TU.Gh_D03G0106;evm.TU.Gh_D07G1773;evm.TU.Gh_D07G1777;evm.TU.Gh_D11G2613;evm.TU.Gh_D12G1438;evm.TU.Gh_D11G1706;…	K01915+K01611+K00128+K00128+K00128+K00128+K01915+K00128+K00128+K10536+K00318+K14682+K14677+K00261+K14455+K00128+K01915+K00318+K01581+K00128+K00318+K00797+K00318+K00128+K00128+K01915+K01427+C04498+C00581+C00134+C00019
Sulfur metabolism	ko00920	evm.TU.Gh_D06G1343;evm.TU.Gh_D09G0040;evm.TU.Gh_D09G2130;evm.TU.Gh_A01G0700;evm.TU.Gh_A09G1922;evm.TU.Gh_A02G0333;evm.TU.Gh_A13G1502;evm.TU.Gh_D13G1830;evm.TU.Gh_D07G2099;evm.TU.Gh_D10G1058;evm.TU.Gh_D09G0189;evm.TU.Gh_D11G0947;evm.TU.Gh_D13G2069;pme0195	K01082+K15422+K13811+K00640+K13811+K13811+K01738+K01738+K01739+K15422+K15422+K13034+K00640+C00097
Glutathione metabolism	ko00480	evm.TU.Gh_A08G1634;evm.TU.Gh_A11G1055;evm.TU.Gh_A12G2084;evm.TU.Gh_A04G0829;evm.TU.Gh_D07G0268;evm.TU.Gh_A11G2032;evm.TU.Gh_A11G3130;evm.TU.Gh_D04G1329;evm.TU.Gh_A08G1745;evm.TU.Gh_D11G0667;evm.TU.Gh_D12G2260;evm.TU.Gh_D11G1211;evm.TU.Gh_D13G1976;evm.TU.Gh_D04G1332;evm.TU.Gh_A09G2408;evm.TU.Gh_D11G3426;evm.TU.Gh_A13G2263;evm.TU.Gh_D09G0274;evm.TU.Gh_A13G1616;evm.TU.Gh_A04G0832;evm.TU.Gh_A02G0260;…	K00799+K00799+K00432+K00799+K01255+K00799+K00799+K00799+K00434+K00799+K00432+K00799+K01255+K00799+K00432+K00799+K00799+K00031+K01255+K00799+K00799+K00799+K01581+K00799+K00799+K00799+K00797+K00799+K00799+C00097+C00134+C01419
Degradation of aromatic compounds	ko01220	evm.TU.Gh_D11G0175;evm.TU.Gh_A01G0872;evm.TU.Gh_A11G0165;evm.TU.Gh_D10G1845;evm.TU.Gh_A10G1590;evm.TU.Gh_A06G0272;pme0299;pme0303;pme1436	K10216+K00121+K10216+K00487+K00487+K00121+C00423+C01197+C00811
Bile secretion	ko04976	evm.TU.Gh_A12G1886;evm.TU.Gh_D10G1834;evm.TU.Gh_A09G1372;evm.TU.Gh_A03G1978;evm.TU.Gh_A01G1829;evm.TU.Gh_D07G2181;evm.TU.Gh_A09G0191;evm.TU.Gh_D07G2207;evm.TU.Gh_D03G1643;evm.TU.Gh_D11G1094;evm.TU.Gh_A07G1987;evm.TU.Gh_A07G1988;pme0059;pme2024;pme2108;pme3835	K05658+K05658+K05658+K05658+K05658+K05658+K05658+K05658+K05658+K05658+K05658+K05658+C06526+C00780+C00318+C00942
Tryptophan metabolism	ko00380	evm.TU.Gh_A10G1726;evm.TU.Gh_A05G0035;evm.TU.Gh_A05G3311;evm.TU.Gh_D05G2245;evm.TU.Gh_D07G2232;evm.TU.Gh_A12G1685;evm.TU.Gh_A05G0568;evm.TU.Gh_A07G2011;evm.TU.Gh_D02G1665;evm.TU.Gh_D03G0106;evm.TU.Gh_A12G1664;evm.TU.Gh_A09G2259;evm.TU.Gh_A05G2791;evm.TU.Gh_A05G0624;evm.TU.Gh_D12G1438;evm.TU.Gh_A09G1558;evm.TU.Gh_A02G1616;evm.TU.Gh_D02G0833;evm.TU.Gh_A13G1564;evm.TU.Gh_D13G0419;evm.TU.Gh_D02G0793;…	K11818+K11816+K00128+K00128+K00128+K11821+K00128+K00128+K00128+K00128+K11821+K00816+K11820+K11817+K00128+K16903+K00128+K07511+K11821+K07130+K00128+K16903+K11816+C17203+C00780
ABC transporters	ko02010	evm.TU.Gh_A12G1886;evm.TU.Gh_D10G1834;evm.TU.Gh_A09G1372;evm.TU.Gh_A03G1978;evm.TU.Gh_A01G1829;evm.TU.Gh_D07G2181;evm.TU.Gh_A09G0191;evm.TU.Gh_D07G2207;evm.TU.Gh_D03G1643;evm.TU.Gh_D11G1094;evm.TU.Gh_A07G1987;evm.TU.Gh_A07G1988;pme0513;pme1828;pme2292	K05658+K05658+K05658+K05658+K05658+K05658+K05658+K05658+K05658+K05658+K05658+K05658+C00379+C00719+C00134
Benzoate degradation	ko00362	evm.TU.Gh_D11G0175;evm.TU.Gh_D10G1434;evm.TU.Gh_A11G0165;evm.TU.Gh_A01G0450;evm.TU.Gh_D02G0833;pme1814;pme2706	K10216+K07513+K10216+K00074+K07511+C00628+C00196
2-Oxocarboxylic acid metabolism	ko01210	evm.TU.Gh_A05G1855;evm.TU.Gh_A10G1726;evm.TU.Gh_D05G1038;evm.TU.Gh_A05G2255;evm.TU.Gh_A03G1189;evm.TU.Gh_A12G1685;evm.TU.Gh_A07G1503;evm.TU.Gh_D05G2052;evm.TU.Gh_D07G2353;evm.TU.Gh_D12G0551;evm.TU.Gh_D09G0274;evm.TU.Gh_A10G0805;evm.TU.Gh_A05G0953;evm.TU.Gh_A04G1433;evm.TU.Gh_D09G0034;evm.TU.Gh_D05G2515;evm.TU.Gh_D10G1299;evm.TU.Gh_A12G1664;evm.TU.Gh_A05G2791;evm.TU.Gh_A09G0577;evm.TU.Gh_D02G1250;…	K00826+K11818+K13027+K00826+K14272+K11821+K00826+K00826+K00928+K00030+K00031+K14682+K13027+K14677+K14455+K00826+K01649+K11821+K11820+K01703+K01687+K00928+K01653+K11821+K14272+C00956+C00158
Glycine, serine and threonine metabolism	ko00260	evm.TU.Gh_A05G0586;evm.TU.Gh_D05G0716;evm.TU.Gh_D06G1118;evm.TU.Gh_D12G0199;evm.TU.Gh_A12G0197;evm.TU.Gh_D05G1640;evm.TU.Gh_A03G1189;evm.TU.Gh_A03G2100;evm.TU.Gh_D05G0449;evm.TU.Gh_D02G0069;evm.TU.Gh_D07G2353;evm.TU.Gh_D13G1799;evm.TU.Gh_A03G2001;evm.TU.Gh_A11G1879;evm.TU.Gh_A02G0055;evm.TU.Gh_A11G2668;evm.TU.Gh_D03G1496;evm.TU.Gh_A06G0948;evm.TU.Gh_A07G0619;evm.TU.Gh_D09G0003;evm.TU.Gh_A13G1488;…	K00830+K00830+K00306+K00058+K00058+K00605+K14272+K01079+K00600+K00827+K00928+K01620+K15919+K00600+K00827+K01620+K15919+K00306+K01079+K00928+K01620+K14272+K00276+K01620+K15634+K01079+C00581+C00097+C00719
Butanoate metabolism	ko00650	evm.TU.Gh_D12G2230;evm.TU.Gh_A12G2052;evm.TU.Gh_D12G2589;evm.TU.Gh_A03G0997;evm.TU.Gh_D02G1390;evm.TU.Gh_A12G1414;evm.TU.Gh_A01G1192;evm.TU.Gh_D08G1914;evm.TU.Gh_D03G1490;evm.TU.Gh_A01G0450;evm.TU.Gh_A03G2022;evm.TU.Gh_A13G0201;evm.TU.Gh_D02G0833;pme2033	K01641+K01641+K01580+K01580+K01580+K01580+K01580+K01641+K01641+K00074+K01641+K01653+K07511+C00497
Two-component system	ko02020	evm.TU.Gh_D08G0844;evm.TU.Gh_A08G1578;evm.TU.Gh_A05G2040;evm.TU.Gh_A02G0242;evm.TU.Gh_D05G2283;evm.TU.Gh_D07G1773;evm.TU.Gh_D11G0196;evm.TU.Gh_D08G1885;evm.TU.Gh_D13G0620;pme2050;pme2435	K01915+K00990+K00990+K01915+K00990+K01915+K00990+K00990+K01915+C00158+C01019
Tropane, piperidine and pyridine alkaloid biosynthesis	ko00960	evm.TU.Gh_D02G1815;evm.TU.Gh_A13G1261;evm.TU.Gh_D09G0034;evm.TU.Gh_A03G1374;evm.TU.Gh_A08G1562;pme1368;pme2292	K00815+K00815+K14455+K00815+K00276+C00408+C00134
Glyoxylate and dicarboxylate metabolism	ko00630	evm.TU.Gh_A05G0586;evm.TU.Gh_D05G0716;evm.TU.Gh_A11G0288;evm.TU.Gh_D08G0844;evm.TU.Gh_D07G2235;evm.TU.Gh_A03G1189;evm.TU.Gh_A02G0242;evm.TU.Gh_D05G0449;evm.TU.Gh_A03G2001;evm.TU.Gh_A11G1879;evm.TU.Gh_D11G0345;evm.TU.Gh_D07G1773;evm.TU.Gh_A01G1643;evm.TU.Gh_D01G1889;evm.TU.Gh_D03G1496;evm.TU.Gh_D13G0419;evm.TU.Gh_D02G1624;evm.TU.Gh_D13G0620;pme2050	K00830+K00830+K00026+K01915+K00122+K14272+K01915+K00600+K15919+K00600+K00026+K01915+K00284+K00284+K15919+K07130+K14272+K01915+C00158
Biosynthesis of amino acids	ko01230	evm.TU.Gh_A05G1855;evm.TU.Gh_A06G0921;evm.TU.Gh_D08G0077;evm.TU.Gh_A04G0871;evm.TU.Gh_D06G1084;evm.TU.Gh_A06G0604;evm.TU.Gh_D08G0844;evm.TU.Gh_D05G1688;evm.TU.Gh_A08G0003;evm.TU.Gh_A01G0700;evm.TU.Gh_D12G0199;evm.TU.Gh_D07G2306;evm.TU.Gh_A12G0197;evm.TU.Gh_D04G1737;evm.TU.Gh_A05G1983;evm.TU.Gh_A05G2255;evm.TU.Gh_D08G2020;evm.TU.Gh_A03G1189;evm.TU.Gh_D02G1949;evm.TU.Gh_D11G2157;evm.TU.Gh_A07G1503;…	K00826+K01850+K05359+K00616+K01850+K00850+K01915+K00850+K01803+K00640+K00058+K01783+K00058+K00765+K10206+K00826+K00873+K14272+K00873+K11755+K00826+K01915+K00850+K01079+K00600+K00826+K00928+K00030+K00134+K00815+K00031+K14682+K14677+K01620+K01738+K05359+K00815+K01738+K14455+K00826+K00600+K01649+K01915+K01739+K01623+K01620+K01703+K00815+K01850+K10206+K01687+K01079+K00928+K00766+K13034+K05359+K01653+…
Tyrosine metabolism	ko00350	evm.TU.Gh_A01G0420;evm.TU.Gh_A06G0771;evm.TU.Gh_D07G1533;evm.TU.Gh_D02G1815;evm.TU.Gh_A13G1261;evm.TU.Gh_A01G0872;evm.TU.Gh_D09G0034;evm.TU.Gh_A03G1374;evm.TU.Gh_A08G1562;evm.TU.Gh_A06G0272;pme0388;pme1436;pme1814	K00451+K00599+K01592+K00815+K00815+K00121+K14455+K00815+K00276+K00121+C05582+C00811+C00628
Flavone and flavonol biosynthesis	ko00944	evm.TU.Gh_A03G2006;evm.TU.Gh_D03G1513;pmb0605;pme0088;pme0199;pme0200;pme0202;pme1478;pme2459;pme3212;pme3268	K05280+K05280+C04608+C01514+C00389+C05903+C05625+C10107+C03951+C05623+C12626
Isoquinoline alkaloid biosynthesis	ko00950	evm.TU.Gh_D07G1533;evm.TU.Gh_D02G1815;evm.TU.Gh_A13G1261;evm.TU.Gh_D09G0034;evm.TU.Gh_A03G1374;evm.TU.Gh_A08G1562;pme1436	K01592+K00815+K00815+K14455+K00815+K00276+C00811
Caffeine metabolism	ko00232	evm.TU.Gh_A02G0608;pme2765	K00106+C13747
Aminoacyl-tRNA biosynthesis	ko00970	evm.TU.Gh_A09G2435;evm.TU.Gh_D12G0001;evm.TU.Gh_A09G2409;evm.TU.Gh_D08G0766;evm.TU.Gh_Sca005482G01;evm.TU.Gh_D07G2444;evm.TU.Gh_A10G1252;evm.TU.Gh_D12G1370;evm.TU.Gh_D10G1243;evm.TU.Gh_A10G2190;evm.TU.Gh_D10G2435;evm.TU.Gh_D07G0002;evm.TU.Gh_A09G1755;evm.TU.Gh_A06G0826;evm.TU.Gh_Sca004767G01;evm.TU.Gh_D06G1657;evm.TU.Gh_D08G0341;pme0195	K04567+K01873+K01870+K01870+K01873+K01881+K01883+K01881+K01883+K01873+K01873+K01873+K01893+K01867+K01873+K01869+K14164+C00097
Pentose and glucuronate interconversions	ko00040	evm.TU.Gh_D07G0550;evm.TU.Gh_A07G0082;evm.TU.Gh_A05G3311;evm.TU.Gh_D05G2245;evm.TU.Gh_D07G2232;evm.TU.Gh_A03G1147;evm.TU.Gh_D07G2306;evm.TU.Gh_A11G1031;evm.TU.Gh_A05G0568;evm.TU.Gh_A07G2011;evm.TU.Gh_D02G1665;evm.TU.Gh_D08G2729;evm.TU.Gh_D11G1187;evm.TU.Gh_D11G1400;evm.TU.Gh_D09G0300;evm.TU.Gh_D02G1579;evm.TU.Gh_D03G0106;evm.TU.Gh_D07G0091;evm.TU.Gh_D12G1438;evm.TU.Gh_A04G1175;evm.TU.Gh_A02G1616;…	K01728+K01051+K00128+K00128+K00128+K01728+K01783+K01051+K00128+K00128+K00128+K01051+K01051+K01728+K16190+K01728+K00128+K01051+K00128+K00011+K00128+K01728+K01051+K00128+K00854+K01728+C00379
Thiamine metabolism	ko00730	evm.TU.Gh_A08G2461;pmb0764;pme0195	K01662+C04294+C00097
Naphthalene degradation	ko00626	evm.TU.Gh_A01G0872;evm.TU.Gh_A06G0272;pme1814	K00121+K00121+C00628
Biosynthesis of siderophore group nonribosomal peptides	ko01053	evm.TU.Gh_A03G1457;pme2706	K01252+C00196
Citrate cycle (TCA cycle)	ko00020	evm.TU.Gh_A11G0288;evm.TU.Gh_D03G0311;evm.TU.Gh_A02G1410;evm.TU.Gh_D12G0551;evm.TU.Gh_D09G0274;evm.TU.Gh_D07G2286;evm.TU.Gh_D11G0345;evm.TU.Gh_A01G0224;evm.TU.Gh_D09G2194;pme2050	K00026+K01610+K01610+K00030+K00031+K00235+K00026+K01648+K01648+C00158
Amino sugar and nucleotide sugar metabolism	ko00520	evm.TU.Gh_A05G3413;evm.TU.Gh_A13G1277;evm.TU.Gh_D12G2670;evm.TU.Gh_D11G1675;evm.TU.Gh_D06G0665;evm.TU.Gh_D11G2045;evm.TU.Gh_D08G2275;evm.TU.Gh_D12G2669;evm.TU.Gh_D07G2210;evm.TU.Gh_D04G0340;evm.TU.Gh_D02G0251;evm.TU.Gh_A12G2067;evm.TU.Gh_A01G1016;evm.TU.Gh_D09G0300;evm.TU.Gh_D03G1232;evm.TU.Gh_A09G0102;evm.TU.Gh_A11G1176;evm.TU.Gh_D06G1275;evm.TU.Gh_A07G1344;evm.TU.Gh_D12G2244;evm.TU.Gh_D12G1312;…	K01784+K00790+K01183+K01809+K00844+K08679+K10046+K01183+K00966+K13648+K08679+K01784+K12373+K16190+K08678+K13648+K00847+K12448+K13648+K01784+K08678+K01183+K01183+K08679+K01810+K01183+C01019
Fructose and mannose metabolism	ko00051	evm.TU.Gh_A06G0604;evm.TU.Gh_D05G1688;evm.TU.Gh_A08G0003;evm.TU.Gh_D11G1675;evm.TU.Gh_D06G0665;evm.TU.Gh_D07G2210;evm.TU.Gh_A05G1517;evm.TU.Gh_D03G0798;evm.TU.Gh_A12G2364;evm.TU.Gh_A11G1176;evm.TU.Gh_D13G0294;evm.TU.Gh_A04G1175;evm.TU.Gh_A13G0275;evm.TU.Gh_D12G2501;pme2435	K00850+K00850+K01803+K01809+K00844+K00966+K00850+K12660+K00008+K00847+K01623+K00011+K01623+K00008+C01019
Ubiquinone and other terpenoid-quinone biosynthesis	ko00130	evm.TU.Gh_D13G1675;evm.TU.Gh_A03G0938;evm.TU.Gh_D02G1815;evm.TU.Gh_A13G1261;evm.TU.Gh_A03G1209;evm.TU.Gh_A03G1374;evm.TU.Gh_A13G1366;evm.TU.Gh_D02G1322;pme0299;pme1436	K05928+K14759+K00815+K00815+K01661+K00815+K05928+K14759+C00423+C00811
Pyrimidine metabolism	ko00240	evm.TU.Gh_A11G0042;evm.TU.Gh_D09G0355;evm.TU.Gh_A02G1059;evm.TU.Gh_D04G0551;evm.TU.Gh_D05G0295;evm.TU.Gh_A13G1719;evm.TU.Gh_A11G2950;evm.TU.Gh_A13G1097;evm.TU.Gh_D02G0193;evm.TU.Gh_D07G2311;evm.TU.Gh_D11G3435;evm.TU.Gh_A05G4010;evm.TU.Gh_D02G0653;evm.TU.Gh_D09G0275;evm.TU.Gh_A11G1010;evm.TU.Gh_A02G1671;evm.TU.Gh_D11G2361;evm.TU.Gh_A02G0156;evm.TU.Gh_D05G3477;evm.TU.Gh_D03G0938;evm.TU.Gh_A05G0687;…	K03021+K00876+K00384+K00876+K01489+K01489+K03021+K00876+K16904+K00876+K03027+K02325+K01081+K00962+K01937+K03006+K00962+K16904+K13421+K03027+K02324+K01937+K00962+K01489+K01240+K03013+C00672+C02376+C00429+C00881
Synaptic vesicle cycle	ko04721	evm.TU.Gh_D11G2178;evm.TU.Gh_D10G0825;evm.TU.Gh_D09G1002;evm.TU.Gh_A08G1570;evm.TU.Gh_A01G1117;evm.TU.Gh_D11G0674;evm.TU.Gh_D07G2289;evm.TU.Gh_A08G2342;evm.TU.Gh_D10G0035;evm.TU.Gh_A10G0032;evm.TU.Gh_D01G1191;evm.TU.Gh_A09G0980;evm.TU.Gh_D11G0734;evm.TU.Gh_D08G2327;pme2024	K04646+K15296+K02154+K15292+K08486+K02148+K15296+K15293+K01528+K01528+K08486+K02154+K15015+K15293+C00780
Pantothenate and CoA biosynthesis	ko00770	evm.TU.Gh_A05G1855;evm.TU.Gh_A05G2255;evm.TU.Gh_A07G1503;evm.TU.Gh_D05G2052;evm.TU.Gh_D05G2515;evm.TU.Gh_A08G0278;evm.TU.Gh_D02G1250;evm.TU.Gh_A13G0201;pme0151;pme0195	K00826+K00826+K00826+K00826+K00826+K00606+K01687+K01653+C00429+C00097
Serotonergic synapse	ko04726	evm.TU.Gh_A03G0163;evm.TU.Gh_D08G1467;pme2024	K04371+K04371+C00780
Cyanoamino acid metabolism	ko00460	evm.TU.Gh_D05G1038;evm.TU.Gh_D10G0145;evm.TU.Gh_D05G0449;evm.TU.Gh_D06G1612;evm.TU.Gh_D07G1130;evm.TU.Gh_A05G0953;evm.TU.Gh_D09G0509;evm.TU.Gh_A10G0141;evm.TU.Gh_A11G1879;evm.TU.Gh_A09G0502;evm.TU.Gh_D11G0947;pme0195	K13027+K05350+K00600+K05350+K05349+K13027+K05350+K05350+K00600+K05350+K13034+C00097
Dopaminergic synapse	ko04728	evm.TU.Gh_A09G2120;evm.TU.Gh_D13G1793;evm.TU.Gh_D07G1890;evm.TU.Gh_A08G0612;evm.TU.Gh_A13G0847;evm.TU.Gh_D07G2293;evm.TU.Gh_D05G2382;evm.TU.Gh_D05G3152;evm.TU.Gh_A05G2130;evm.TU.Gh_D07G2171;pme0388	K11583+K11583+K11584+K11584+K04382+K11584+K11584+K06269+K11584+K11583+C05582
Sulfur relay system	ko04122	evm.TU.Gh_A08G0087;pme0195;pme2735	K03639+C00097+C00019
Purine metabolism	ko00230	evm.TU.Gh_A11G0042;evm.TU.Gh_A12G0447;evm.TU.Gh_A05G3880;evm.TU.Gh_D09G2130;evm.TU.Gh_D07G2304;evm.TU.Gh_D08G2020;evm.TU.Gh_A12G0453;evm.TU.Gh_D02G1949;evm.TU.Gh_A09G1922;evm.TU.Gh_A11G2950;evm.TU.Gh_D01G1585;evm.TU.Gh_D11G3435;evm.TU.Gh_A05G4010;evm.TU.Gh_A02G0333;evm.TU.Gh_D02G0653;evm.TU.Gh_D09G0275;evm.TU.Gh_D12G2176;evm.TU.Gh_D12G1868;evm.TU.Gh_A02G1671;evm.TU.Gh_D11G2361;evm.TU.Gh_A01G2126;…	K03021+K00602+K01514+K13811+K00939+K00873+K02083+K00873+K13811+K03021+K00939+K03027+K02325+K13811+K01081+K00962+K00759+K00939+K03006+K00962+K00939+K03027+K00106+K16839+K02324+K00764+K00962+K00759+K03013+K01427+C00942
Pentose phosphate pathway	ko00030	evm.TU.Gh_A04G0871;evm.TU.Gh_A06G0604;evm.TU.Gh_D05G1688;evm.TU.Gh_D07G2306;evm.TU.Gh_A05G1517;evm.TU.Gh_A08G2063;evm.TU.Gh_D13G0294;evm.TU.Gh_A13G0275;evm.TU.Gh_D05G2121;pmb2507	K00616+K00850+K00850+K01783+K00850+K00852+K01623+K01623+K01810+C00672
Long-term depression	ko04730	evm.TU.Gh_A13G0847;evm.TU.Gh_A03G0163;evm.TU.Gh_D08G1467;pme3835	K04382+K04371+K04371+C00942
Zeatin biosynthesis	ko00908	evm.TU.Gh_A07G0111;evm.TU.Gh_A05G0290;evm.TU.Gh_D06G0733;evm.TU.Gh_A05G2615;evm.TU.Gh_A11G1113;evm.TU.Gh_A13G1660;pme1473;pme2735	K00279+K00279+K00279+K13493+K10760+K00279+C00170+C00019
Protein digestion and absorption	ko04974	evm.TU.Gh_A07G0963;pme0195;pme2292	K01285+C00097+C00134
Lysine biosynthesis	ko00300	evm.TU.Gh_D03G1445;evm.TU.Gh_D12G1332;evm.TU.Gh_A05G1983;evm.TU.Gh_D07G2353;evm.TU.Gh_D05G3814;evm.TU.Gh_D09G0003;pmb0449	K01928+K01929+K10206+K00928+K10206+K00928+C00956
Vascular smooth muscle contraction	ko04270	evm.TU.Gh_A03G0163;evm.TU.Gh_D08G1467;evm.TU.Gh_D05G3152;evm.TU.Gh_D05G0020;evm.TU.Gh_A05G0016;pme3835	K04371+K04371+K06269+K01047+K01047+C00942
Gap junction	ko04540	evm.TU.Gh_D11G2510;evm.TU.Gh_D13G2360;evm.TU.Gh_A03G0163;evm.TU.Gh_D08G1020;evm.TU.Gh_A13G1964;evm.TU.Gh_D08G1467;evm.TU.Gh_A11G2672;pme2024;pme3835	K07375+K07375+K04371+K07375+K07375+K04371+K07374+C00780+C00942
Circadian entrainment	ko04713	evm.TU.Gh_A03G0163;evm.TU.Gh_D08G1467;pme3835	K04371+K04371+C00942
